# Supplementary material for: Predatory behavior, nesting habits, and impacts on honey bees (Apis mellifera) of an invasive hornet (Vespa tropica) on the island of Guam
Source: PLoS One. 2025 Sep 26;20(9):e0332986. doi: 10.1371/journal.pone.0332986 (PMC12469110; doi:10.1371/journal.pone.0332986)
Supplement: S2 Dataset — (XLSX) [file pone.0332986.s002.xlsx]

## Sheet: Fig2
Nest report data
BELOW GROUND	Month	Year	Associated with			Urban or		Exposed	Covered	Enclosed	Enclosed	(ft)	(m)
Nest number	detected	detected	known plant species?	Habitat	Place of occurrence	Residental	Greenspace	in open	Human made	Natural	Human made	Nest height	Nest height (m)	Comments
1	July	2016	N/A	Greenspace	Under rock structure by swimming pool		1	N/A	N/A	1		N/A	N/A
2	February	2017	Cocos nucifera	Urban or residential	Inside coconut tree stump	1		N/A	N/A	1		N/A	N/A
3	September	2017	Cycas micronesica	Greenspace	In rotting cycad tree		1	N/A	N/A	1		N/A	N/A
4	December	2017	Unknown	Urban or residential	Inside tree stump	1		N/A	N/A	1		N/A	N/A
5	January	2018	N/A	Urban or residential	Inside irrigation system next to building	1		N/A	N/A		1	N/A	N/A
6	March	2018	Unknown	Urban or residential	In tree stump	1		N/A	N/A	1		N/A	N/A
7	October	2018	N/A	Urban or residential	Underground	1		N/A	N/A	1		N/A	N/A
8	July	2021	Casuarina equisetifolia	Urban or residential	Inside Tree	1		N/A	N/A	1		N/A	N/A
9	September	2024	N/A	Greenspace	Inside limestone cavity		1	N/A	N/A	1		N/A	N/A
10	September	2024	N/A	Greenspace	Inside limestone cavity		1	N/A	N/A	1		N/A	N/A
11	August	2016	N/A	Greenspace	Inside limestone cavity along cliffline		1	N/A	N/A	1		N/A	N/A	Classified as below ground
ABOVE GROUND
1	July	2016	Persea americana	Urban or residential	Inside hollow avocado tree	1				1		1	0.304785
2	June	2018	Cycas micronesica	Greenspace	In rotting cycad tree		1			1		1	0.304785
3	July	2020	Casuarina equisetifolia	Urban or residential	In hollow Ironwood tree	1				1		1	0.304785
4	September	2020	Samanea saman	Urban or residential	Inside hollow fallen tree	1				1		1	0.304785
5	July	2020	N/A	Urban or residential	Behind work desk	1			1			2	0.60957
6	July	2016	Hibiscus tiliaceus	Greenspace	On tree branch		1	1				3	0.914355
7	May	2019	N/A	Urban or residential	Inside concrete house	1			1			3	0.914355
8	November	2020	N/A	Urban or residential	Inside concrete utility pole	1					1	3	0.914355
9	December	2020	N/A	Urban or residential	Nesting in couch	1					1	3	0.914355
10	May	2023	?	Greenspace	Felled Tree		1			1		3	0.914355	Estimated 800 cells / Collected 754 adults
11	October	2024	N/A	Urban or residential	Inside of wall	1					1	3	0.914355
12	October	2020	?	Urban or residential	In tree along limestone	1				1		4	1.21914
13	July	2021	N/A	Urban or residential	Inside concrete house	1			1			4	1.21914
14	July	2021	N/A	Urban or residential	Inside Container	1					1	4	1.21914	Estimated 1,200 cells
15	August	2024	N/A	Urban or residential	Inside of wall	1					1	4	1.21914
16	December	2016	Cibotium menziesii	Greenspace	Attached to old Hawaiian tree fern trunk		1	1				5	1.52393
17	August	2017	Bambusa vulgaris	Urban or residential	Nesting in bamboo patch	1		1				5	1.52393
18	February	2018	Antigonan leptopus	Urban or residential	In concrete structure under vines	1			1			5	1.52393
19	October	2016	N/A	Urban or residential	Inside wall cavity of building	1					1	6	1.82871
20	June	2024	Persea americana	Urban or residential	Inside of Tree	1				1		6	1.82871
21	August	2024	Vitex parviflora	Greenspace	Inside of tree		1			1		6	1.82871
22	September	2019	N/A	Urban or residential	Inside storage room with paper files	1			1			8	2.43828
23	June	2022	N/A	Urban or residential	Inside Cardboard box with Christmas decorations	1					1	8	2.43828	Estimated 650 cells
24	October	2022	N/A	Urban or residential	Inside hollow concrete wall	1					1	8	2.43828
25	January	2017	N/A	Urban or residential	Inside garage of home	1			1			10	3.04785
26	February	2021	?	Urban or residential	Inside root vegetation	1				1		10	3.04785
27	September	2021	N/A	Urban or residential	Inside air conditioning duct	1					1	10	3.04785
28	January	2021	Mangifera indica	Urban or residential	Attached to mango tree trunk	1		1				12	3.65742
29	November	2023	N/A	Greenspace	Inside utility pole		1				1	15	4.57178
30	November	2019	N/A	Urban or residential	Inside kitchen cabinet	1					1	1	0.304785
31	December	2019	N/A	Urban or residential	Inside spring mattress	1					1	1	0.304785
32	July	2021	N/A	Urban or residential	Inside Pallet under closet doors	1					1	1	0.304785	Counted 1,350 cells
33	July	2021	N/A	Urban or residential	Inside rolled up Carpet	1					1	1	0.304785
34	October	2024	?	Greenspace	At base of tree		1			1		1	0.304785

## Sheet: Fig3
Number of colonies lost per year, attributed to V. tropica attack by beekeepers, compared to total managed colonies per year on Guam
Figure 3A
	Number of colony losses attributed by beekeepers to V. tropica
Apiary number	2016	2017	2018	2019	2020	2021	2022	2023	2024	Total
1st	.	.	2	2	2	5	4	4	5	24
2nd	.	.	2	2	1	3	1	2	2	13
3rd	.	.	1	2	1	3	1	2	1	11
4th	.	.	1	1	1	3	.	.	1	7
5th	.	.	.	1	1	2	.	.	1	5
6th	.	.	.	.	.	1	.	.	1	2
									Grand total	62
Figure 3B
	2016	2017	2018	2019	2020	2021	2022	2023	2024	Total
Total annual losses	0	0	6	8	6	17	6	8	11	62
Number of apiaries involved per year	0	0	4	5	5	6	3	3	6
Cumulative annual losses	0	0	6	14	20	37	43	51	62
# of registered hives (see Rosario and Ross 2024)	29	39	51	100	120	155	181	190	210		These numbers are based on Figure 1 in Rosario and Ross 2024) and Chris data she shared
Percentage loss of hives due to V tropica	0	0	11.7647	8	5	10.9677	3.31492	4.21053	5.24
number of managed hives that were NOT killed	29	39	45	92	114	138	175	182	199

## Sheet: Fig5, with report notes
BEEKEEPER APIARY SIGHTINGS, anonymized: Reports of hornet sightings in apiaries by beekeepers (these are separate from reports of hive losses attributed to V. tropica)
				(letters or symbols identify		Present in apiary or											'Bee carpet'
ID number of				different individuals)		Single hornet or						Number of	Dead bees	Hornets	Picking bees	Hornets on the	bees bearding	Chewing into
unique attack or sighting	Date of detection	Year	Month	Who reported	Hive attacked (Y/N)	Multiple hornet attack	Rep	# hives attacked in apairy	Symptoms of attack	Beekeepers Response	additional Beekeepers Notes	hornets present	outside	eating bees	off entrance	inside of hive or entering	at entrance	hive body
1	October 2018	2018	October	A	Y	Multiple	1	2	Dead Bees on the outside	Opened colony and swat hornets away	Killed 7 hornets	7	y			y
2	October 2019	2019	October	B	Y	Multiple	2	4 or more	Flying around colonies	Caught with net and killed	Killed 8 hornets	8
3	December 2019	2019	December	C	Y	Multiple	3	1	Hornet eating bee	Killed hornets				y
4	September 2019	2019	September	D	Y	Multiple	4	1	Hornets seen picking bees off the entrance	Caught with net and killed					y
5	September 2019	2019	September	E	Y	Multiple	5	2	Hornets seen picking bees off the entrance						y
6	September 2019	2019	September	A	Y	Multiple	6	2	No bees at the entrance, hornets entering hive							y
7	September 2019	2019	September	B	Y	Multiple	7	4 or more	Flying around colonies	Caught with net and killed
8	November 2019	2019	November	B	Y	Multiple	8	2	No bees at the entrance, hornets entering hive	Opened colony and swat hornets away	Two colonies attacked have absconded					y
9	September 2020	2020	September	F	Y	Multiple	9	3	Dead bees on ground	Caught with net and killed	Hornets chew through entrance of colony		y			y		y
10	September 2020	2020	September	G	Y	Multiple	10	1	Hornets flying around colonies	Caught with net and killed
11	August 2021	2021	August	G	Y	Multiple	11	2	Bees bearded at the front	Killed with tennis racket	One colony absconded, other colony with bees bearded at the front						y
12	June 2022	2022	June	A	Y	Multiple	12	4 or more	Dead Bees on the outside, Bees bearded at the front	Caught with net and killed			y				y
13	June 2022	2022	June	H	Y	Multiple	13	2	Bees bearded at front	Killed with bug zapper racket							y
14	July 2022	2022	July	H	Y	Multiple	14	4 or more	Bees bearded at front	Killed with bug zapper racket	Attack getting worse, going after small colonies						y
15	June 2022	2022	June	I	Y	Multiple	15	1	Bees bearded at front	Caught with net and killed	3 Hornets killed	3					y
16	October 2022	2022	October	J	Y	Multiple	16	1	-	Hornets inside nuc boxes	No details provided other than small nuc boxes had hornets in it					y
17	March 2023	2023	March	K	Y	Multiple	17	4 or more	Bees bearded at the front	Killed hornets							y
18	April 2023	2023	April	L	Y	Multiple	18	4 or more	Dead Bees on the outside, Bees bearded at the front	Killed hornets	Also reported lost 4 colonies		y				y
19	September 2023	2023	September	M	Y	Multiple	19	1	Bees bearded at front	Killed with bug zapper racket							y
20	March 2018	2018	March	N	Y	Multiple	20	4 or more	Dead Bees on the outside, Bees bearded at the front	Killed hornets			y				y
21	March 2018	2018	March	O	Y	Multiple	21	1	Hornets entering hive	Opened colony and swat hornets away	Dead bees at bottom of hive, Queen still alive, frames in colony combined with other colonies					y
22	June 2018	2018	June	B	Y	Multiple	22	2	Flying around colonies	Killed hornets
23	June 2018	2018	June	B	Y	Multiple	23	2	Flying around colonies	Killed hornets
24	June 2018	2018	June	B	Y	Multiple	24	2	Bees bearded at the front	Killed hornets							y
25	June 2018	2018	June	B	Y	Multiple	25	2	Flying around colonies	Killed hornets
26	June 2018	2018	June	B	Y	Multiple	26	1	Bees bearded at the front	Killed hornets							y
27	July 2018	2018	July	P	Y	Multiple	27	2	Bees bearded at the front	Killed hornets							y
28	August 2018	2018	August	Q	Y	Multiple	28	1	Bees bearded at the front	Killed hornets							y
29	August 2018	2018	August	R	Y	Multiple	29	1	Hornets entering hive	Opened colony and swat hornets away						y
30	September 2018	2018	September	Q	Y	Multiple	30	1	Bees bearded at the front	Killed hornets							y
31	September 2018	2018	September	S	Y	Multiple	31	1	Bees bearded at the front	Killed hornets							y
32	September 2018	2018	September	B	Y	Multiple	32	1	Bees bearded at the front	Killed hornets							y
33	October 2018	2018	October	A	Y	Multiple	33	2	Bees bearded at the front	Killed hornets							y
34	August 2019	2019	August	A	Y	Multiple	34	4	Dead Bees on the outside	Killed hornets			y
35	October 2019	2019	October	S	Y	Multiple	35	2	Bees bearded at the front	Killed hornets							y
36	July 2020	2020	July	A	Y	Multiple	36	1	Flying at entrance of colony	Caught with net and killed	Weak colony attacked, very little bees at entrance
37	August 2020	2020	August	O	Y	Multiple	37	2	Hornets entering two or more hives	Killed hornets	Hornet chewed through styrofoam boxes					y		y
38	September 2020	2020	September	S	Y	Multiple	38	1	No bees at the entrance	Killed hornet	Hornets found going into colony after coming back from vacation, no other colonies attacked					y
39	February 2021	2021	February	N	Y	Multiple	39	4 or more	Dead Bees on the outside, Bees bearded at the front	Killed hornets			y				y
40	March 2021	2021	March	S	Y	Multiple	40	3	Flying around colonies	Caught with net and killed	Less hornets compared to last august
41	March 2021	2021	March	T	Y	Multiple	41	1	Flying around colonies	Caught with net and killed
42	March 2021	2021	March	O	Y	Multiple	42	2	Hornets entering hive	Killed hornets	Dead bees at bottom of hives					y
43	March 2021	2021	March	O	Y	Multiple	43	4 or more	Hornets entering hive	Killed hornets	Dead bees at bottom of hives, Queen still alive, frames in colony combined with other colonies					y
44	March 2021	2021	March	U	Y	Multiple	44	1	Dead Bees on the outside, Bees bearded at the front	Killed hornets	Hornets entering hive at the bottom, chewed styrofoam		y			y	y	y
45	March 2021	2021	March	A	Y	Multiple	45	1	Flying at entrance of colony	No kill
46	March 2021	2021	March	A	Y	Multiple	46	1	Hornets seen picking bees off the entrance	Killed hornets					y
47	June 2021	2021	June	A	Y	Multiple	47	3	Hornets seen picking bees off the entrance	Killed hornets					y
48	July 2021	2021	July	A	Y	Multiple	48	1	Flying around property	Caught with net and killed
49	August 2021	2021	August	B	Y	Multiple	49	4 or more	Hornets seen picking bees off the entrance	Opened colony and swat hornets away	Hornets found going into colonies after coming back from vacation				y	y
50	August 2021	2021	August	Q	Y	Multiple	50	4 or more	Hornets seen picking bees off the entrance	Opened colony and swat hornets away	Hornets found going into colonies after coming back from vacation				Y	y
51	September 2021	2021	September	Q	Y	Multiple	51	4 or more	No bees at entrance, hornets going into colony	Opened colony and swat hornets away	Multiple boxes under attack, some boxes with no bees, some with very little bees					y
52	October 2021	2021	October	V	Y	Multiple	52	2	Hornets seen picking bees off the entrance, Bees bearding	Killed with tennis racket					y		y
53	November 2021	2021	November	W	Y	Multiple	53	1 (Swarm)	Hornets seen picking bees off a swarm of bees	Caught with net and killed					y
54	November 2021	2021	November	X	Y	Multiple	54	1	Hornets seen picking bees off entrance	Caught with net and killed					y
55	January 2023	2023	January	Y	Y	Multiple	55	1	Hornets chewing back side of hive box	Killed hornets with tennis racket	Hornets entering hive at the bottom, chewed styrofoam					y		y
56	September 2023	2023	September	S	Y	Multiple	56	4 or more	Hornets seen picking bees off the entrance	No Kill until 4 days later	Bees bearded at entrance, videos taken				y		y
57	August 2024	2024	August	A	Y	Multiple	57	2	No bees at entrance, hornets going into colony	Caught with net and killed	Two colonies attacked, potnetially absconded					y
58	September 2024	2024	September	T	Y	Multiple	58	1	Hornets seen picking bees off the entrance, Bees bearding	Caught with net and killed					y		y
59	September 2024	2024	September	Z	Y	Multiple	59	1	No bees at entrance, hornets going into colony	Killed hornets with tennis racket						y
60	September 2024	2024	September	H	Y	Multiple	60	3	Hornets seen picking bees off the entrance, Bees bearding	Caught with net and killed					y		y
61	October 2024	2024	October	!	Y	Multiple	61	1	Hornets going in and out of colony	No Kill until a week later	Beekeeper found hornets in colony upon arrival to apiary					y
62	October 2024	2024	October	S	Y	Multiple	62	2	Hornets seen picking bees off the entrance	No Kill until a week later	Bees bearded at entrance, videos taken				y		y
63	October 2024	2024	October	S	Y	Multiple	63	1	Hornets seen picking bees off the entrance, Bees bearding	Placed hornet guards on, and set out hornet trap	Bees bearded at entrance, videos taken				y		y
64	October 2024	2024	October	Y	Y	Multiple	64	1	Hornets chewing back side of hive box	Killed hornets with tennis racket	Hornets entering hive at the bottom, chewed styrofoam					y		y
65	October 2024	2024	October	@	Y	Multiple	65	1	Hornets seen picking bees off the entrance, Bees bearding	Set out hornet trap, caught with net and killed					y		y
66	October 2024	2024	October	V	Y	Multiple	66	3	Hornets seen picking bees off the entrance, Bees bearding	Killed with tennis racket					y		y
67	November 2024	2024	November	X	Y	Multiple	67	1	Hornets seen picking bees off the entrance, Bees bearding	Killed with tennis racket					y		y
68	February 2017	2017	February	R	Y	Single	1	1	Seen inside observation hive	Killed hornets						y
69	June 2018	2018	June	B	Y	Single	2	1	Bees bearded at the front	Killed hornets							y
70	October 2018	2018	October	S	Y	Single	3	1	Bees bearded at the front	Killed hornets							y
71	June 2022	2022	June	B	Y	Single	4	1	At entrance	Killed hornets	Picking at entrance				y
72	October 2022	2022	October	I	Y	Single	5	1	-	-	No details provided
73	September 2022	2022	September	#	Y	Single	6	1	Bees bearded at front	Placed guards at entrance	Hornets moved onto managed colony						y
74	August 2022	2022	August	#	Y	Single	7	1	Bees bearded at front	No kill	Feral bee colony attacked in yard						y
75	September 2019	2019	September	Q	N	Present but not attacking	1	-	No attack	Killed hornets via freezer	Hornets inside trap baited with honeycomb
76	September 2020	2020	September	Q	N	Present but not attacking	2	-	No attack	Killed hornets via freezer	Hornets inside trap baited with honeycomb
77	October 2021	2021	October	Q	N	Present but not attacking	3	-	No attack	Killed hornets via freezer	Hornets inside trap baited with honeycomb
78	November 2021	2021	November	Q	N	Present but not attacking	4	-	No attack	Killed hornets via freezer	Hornets inside trap baited with honeycomb
79	October 2022	2022	October	Q	N	Present but not attacking	5	-	No attack	Killed hornets via freezer	Hornets inside trap baited with honeycomb
80	December 2022	2022	December	Q	N	Present but not attacking	6	-	No attack	Killed hornets via freezer	Hornets inside trap baited with honeycomb
81	August 2023	2023	August	Q	N	Present but not attacking	7	-	No attack	Killed hornets via freezer	Hornets inside trap baited with honeycomb
82	September 2023	2023	September	Q	N	Present but not attacking	8	-	No attack	Killed hornets via freezer	Hornets inside trap baited with honeycomb
83	April 2024	2024	April	A	N	Present but not attacking	9	-	No attack	Caught with net and killed	Hornets inside trap baited with honeycomb
84	October 2019	2019	October	O	N	Present but not attacking	10	-	-	N/A	Bees Balling hornet in wax crumble
85	November 2019	2019	November	T	N	Present but not attacking	11	-	Flying around property
86	December 2019	2019	December	$	N	Present but not attacking	12	-	Flying around yard	Caught	Flew into garage
87	July 2021	2021	July	K	N	Present but not attacking	13	-	Flying around property	Caught with net and killed
88	September 2018	2018	September	G	N	Present but not attacking	14	-	-	-	No Details provided
89	September 2018	2018	September	%	N	Present but not attacking	15	-	-	-
90	July 2021	2021	July	L	N	Present but not attacking	16	-	-	-	No details provided
91	September 2021	2021	September	^	N	Present but not attacking	17	-	-	-	No details provided
92	October 2021	2021	October	&	N	Present but not attacking	18	-	-	-	No details provided
93	October 2021	2021	October	*	N	Present but not attacking	19	-	-	-	No details provided
94	July 2022	2022	July	#	N	Present but not attacking	20	-	Flying around apiary	Cautght with net and killed
95	April 2023	2023	April	D	N	Present but not attacking	21	-	-	-	No details provided
PEST HOTLINE SIGHTINGS, personal data removed
Case #	Year	Month	(phone call/home visit)	Suspected Pest	Identified Pest	Rep
1	2020	August	Phone Call	Hornet	Greater banded hornet	1
2	2020	August	Phone Call	Hornet	Greater banded hornet	2
3	2020	September	Phone Call/Home Visit	Hornet	Greater banded hornet	3
11	2020	October	Phone Call/ Home Visit	Hornet	Greater banded hornet	4
27	2021	February	Phone Call/ Home Visit	Hornet	Greater banded hornet	5
36	2021	March	Phone Call/ Home Visit	Hornet	Greater banded hornet	6
53	2021	May	Phone Call/ Consultation	Hornet	Greater banded hornet	7
65	2021	July	Phone Call	Wasp	Greater banded hornet	8
69	2021	July	Phone Call/ Consultation	Wasp	Greater banded hornet	9
70	2021	July	Phone Call/ Home Visit	Hornet	Greater banded hornet	10
73	2021	August	Phone Call/ Home Visit	Hornet	Greater banded hornet	11
83	2021	September	Phone Call/ Consultation	Hornet	Greater banded hornet	12
97	2021	November	Phone Call/ Home Visit	Hornet	Greater banded hornet	13
102	2021	December	Phone Call/ Home Visit	Greater banded hornet	Greater banded hornet	14
107	2021	December	Phone Call/ Home Visit	Greater banded hornet	Greater banded hornet	15
129	2022	March	Phone Call/ Home Visit	Greater banded hornet	Greater banded hornet	16
140	2022	April	Phone Call/ Home Visit	Greater Banded Hornet	Greater banded hornet	17
191	2022	October	Phone Call/ Home Visit	Greater banded hornet	Greater banded hornet	18
194	2022	November	Phone Call/ Home Visit	Greater banded hornet	Greater banded hornet	19
199	2022	November	Phone Call/ Home Visit	Greater banded hornet	Greater banded hornet	20
249	2023	October	Phone Call/ Home Visit	Greater banded hornet	Greater banded hornet	21
250	2023	November	Email	Greater banded hornet	Greater banded hornet	22
260	2024	January	Phone Call/ Home Visit	Greater Banded Hornet	Greater banded hornet	23
269	2024	June	Phone Call/ Home Visit	Yellow Jacket Wasp	Greater banded hornet	24
270	2024	June	Phone Call/ Home Visit	Greater banded hornet	Greater banded hornet	25
320	2024	August	Phone Call/ Home Visit	Greater banded hornet	Greater banded hornet	26
326	2024	August	Phone Call/ Home Visit	Greater banded hornet	Greater banded hornet	27
339	2024	October	Phone Call/ Home Visit	Greater banded hornet	Greater banded hornet	28

## Sheet: Behave beekeeper public reports
BEEKEEPER APIARY SIGHTINGS, anonymized: Reports of hornet sightings in apiaries by beekeepers (these are separate from reports of hive losses attributed to V. tropica)
Behavioral summaries at far right
										Behaviors reported when hornets were actively hunting in apiaries
				Present in apiary or										'Bee carpet'
ID number of	Detection	Detection		Single hornet or						Dead bees	Hornets	Picking bees	Hornets on the	bees bearding	Chewing into
unique attack or sighting	Year	Month	Hive attacked (Y/N)	Multiple hornet attack	Rep	# hives attacked in apairy	Symptoms of attack	Beekeepers Response	additional Beekeepers Notes	outside	eating bees	off entrance	inside of hive or entering	at entrance	hive body
1	2018	October	Y	Multiple	1	2	Dead Bees on the outside	Opened colony and swat hornets away	Killed 7 hornets	y			y
2	2019	October	Y	Multiple	2	4 or more	Flying around colonies	Caught with net and killed	Killed 8 hornets
3	2019	December	Y	Multiple	3	1	Hornet eating bee	Killed hornets			y
4	2019	September	Y	Multiple	4	1	Hornets seen picking bees off the entrance	Caught with net and killed				y
5	2019	September	Y	Multiple	5	2	Hornets seen picking bees off the entrance					y
6	2019	September	Y	Multiple	6	2	No bees at the entrance, hornets entering hive						y
7	2019	September	Y	Multiple	7	4 or more	Flying around colonies	Caught with net and killed
8	2019	November	Y	Multiple	8	2	No bees at the entrance, hornets entering hive	Opened colony and swat hornets away	Two colonies attacked have absconded				y
9	2020	September	Y	Multiple	9	3	Dead bees on ground	Caught with net and killed	Hornets chew through entrance of colony	y			y		y
10	2020	September	Y	Multiple	10	1	Hornets flying around colonies	Caught with net and killed
11	2021	August	Y	Multiple	11	2	Bees bearded at the front	Killed with tennis racket	One colony absconded, other colony with bees bearded at the front					y
12	2022	June	Y	Multiple	12	4 or more	Dead Bees on the outside, Bees bearded at the front	Caught with net and killed		y				y
13	2022	June	Y	Multiple	13	2	Bees bearded at front	Killed with bug zapper racket						y
14	2022	July	Y	Multiple	14	4 or more	Bees bearded at front	Killed with bug zapper racket	Attack getting worse, going after small colonies					y
15	2022	June	Y	Multiple	15	1	Bees bearded at front	Caught with net and killed	3 Hornets killed					y
16	2022	October	Y	Multiple	16	1	-	Hornets inside nuc boxes	No details provided other than small nuc boxes had hornets in it				y
17	2023	March	Y	Multiple	17	4 or more	Bees bearded at the front	Killed hornets						y
18	2023	April	Y	Multiple	18	4 or more	Dead Bees on the outside, Bees bearded at the front	Killed hornets	Also reported lost 4 colonies	y				y
19	2023	September	Y	Multiple	19	1	Bees bearded at front	Killed with bug zapper racket						y
20	2018	March	Y	Multiple	20	4 or more	Dead Bees on the outside, Bees bearded at the front	Killed hornets		y				y
21	2018	March	Y	Multiple	21	1	Hornets entering hive	Opened colony and swat hornets away	Dead bees at bottom of hive, Queen still alive, frames in colony combined with other colonies				y
22	2018	June	Y	Multiple	22	2	Flying around colonies	Killed hornets
23	2018	June	Y	Multiple	23	2	Flying around colonies	Killed hornets
24	2018	June	Y	Multiple	24	2	Bees bearded at the front	Killed hornets						y
25	2018	June	Y	Multiple	25	2	Flying around colonies	Killed hornets
26	2018	June	Y	Multiple	26	1	Bees bearded at the front	Killed hornets						y
27	2018	July	Y	Multiple	27	2	Bees bearded at the front	Killed hornets						y
28	2018	August	Y	Multiple	28	1	Bees bearded at the front	Killed hornets						y
29	2018	August	Y	Multiple	29	1	Hornets entering hive	Opened colony and swat hornets away					y
30	2018	September	Y	Multiple	30	1	Bees bearded at the front	Killed hornets						y
31	2018	September	Y	Multiple	31	1	Bees bearded at the front	Killed hornets						y
32	2018	September	Y	Multiple	32	1	Bees bearded at the front	Killed hornets						y
33	2018	October	Y	Multiple	33	2	Bees bearded at the front	Killed hornets						y
34	2019	August	Y	Multiple	34	4	Dead Bees on the outside	Killed hornets		y
35	2019	October	Y	Multiple	35	2	Bees bearded at the front	Killed hornets						y
36	2020	July	Y	Multiple	36	1	Flying at entrance of colony	Caught with net and killed	Weak colony attacked, very little bees at entrance
37	2020	August	Y	Multiple	37	2	Hornets entering two or more hives	Killed hornets	Hornet chewed through styrofoam boxes				y		y
38	2020	September	Y	Multiple	38	1	No bees at the entrance	Killed hornet	Hornets found going into colony after coming back from vacation, no other colonies attacked				y
39	2021	February	Y	Multiple	39	4 or more	Dead Bees on the outside, Bees bearded at the front	Killed hornets		y				y
40	2021	March	Y	Multiple	40	3	Flying around colonies	Caught with net and killed	Less hornets compared to last august
41	2021	March	Y	Multiple	41	1	Flying around colonies	Caught with net and killed
42	2021	March	Y	Multiple	42	2	Hornets entering hive	Killed hornets	Dead bees at bottom of hives				y
43	2021	March	Y	Multiple	43	4 or more	Hornets entering hive	Killed hornets	Dead bees at bottom of hives, Queen still alive, frames in colony combined with other colonies				y
44	2021	March	Y	Multiple	44	1	Dead Bees on the outside, Bees bearded at the front	Killed hornets	Hornets entering hive at the bottom, chewed styrofoam	y			y	y	y
45	2021	March	Y	Multiple	45	1	Flying at entrance of colony	No kill
46	2021	March	Y	Multiple	46	1	Hornets seen picking bees off the entrance	Killed hornets				y
47	2021	June	Y	Multiple	47	3	Hornets seen picking bees off the entrance	Killed hornets				y
48	2021	July	Y	Multiple	48	1	Flying around property	Caught with net and killed
49	2021	August	Y	Multiple	49	4 or more	Hornets seen picking bees off the entrance	Opened colony and swat hornets away	Hornets found going into colonies after coming back from vacation			y	y
50	2021	August	Y	Multiple	50	4 or more	Hornets seen picking bees off the entrance	Opened colony and swat hornets away	Hornets found going into colonies after coming back from vacation			Y	y
51	2021	September	Y	Multiple	51	4 or more	No bees at entrance, hornets going into colony	Opened colony and swat hornets away	Multiple boxes under attack, some boxes with no bees, some with very little bees				y
52	2021	October	Y	Multiple	52	2	Hornets seen picking bees off the entrance, Bees bearding	Killed with tennis racket				y		y
53	2021	November	Y	Multiple	53	1 (Swarm)	Hornets seen picking bees off a swarm of bees	Caught with net and killed				y
54	2021	November	Y	Multiple	54	1	Hornets seen picking bees off entrance	Caught with net and killed				y
55	2023	January	Y	Multiple	55	1	Hornets chewing back side of hive box	Killed hornets with tennis racket	Hornets entering hive at the bottom, chewed styrofoam				y		y
56	2023	September	Y	Multiple	56	4 or more	Hornets seen picking bees off the entrance	No Kill until 4 days later	Bees bearded at entrance, videos taken			y		y
57	2024	August	Y	Multiple	57	2	No bees at entrance, hornets going into colony	Caught with net and killed	Two colonies attacked, potnetially absconded				y
58	2024	September	Y	Multiple	58	1	Hornets seen picking bees off the entrance, Bees bearding	Caught with net and killed				y		y
59	2024	September	Y	Multiple	59	1	No bees at entrance, hornets going into colony	Killed hornets with tennis racket					y
60	2024	September	Y	Multiple	60	3	Hornets seen picking bees off the entrance, Bees bearding	Caught with net and killed				y		y
61	2024	October	Y	Multiple	61	1	Hornets going in and out of colony	No Kill until a week later	Beekeeper found hornets in colony upon arrival to apiary				y
62	2024	October	Y	Multiple	62	2	Hornets seen picking bees off the entrance	No Kill until a week later	Bees bearded at entrance, videos taken			y		y
63	2024	October	Y	Multiple	63	1	Hornets seen picking bees off the entrance, Bees bearding	Placed hornet guards on, and set out hornet trap	Bees bearded at entrance, videos taken			y		y
64	2024	October	Y	Multiple	64	1	Hornets chewing back side of hive box	Killed hornets with tennis racket	Hornets entering hive at the bottom, chewed styrofoam				y		y
65	2024	October	Y	Multiple	65	1	Hornets seen picking bees off the entrance, Bees bearding	Set out hornet trap, caught with net and killed				y		y
66	2024	October	Y	Multiple	66	3	Hornets seen picking bees off the entrance, Bees bearding	Killed with tennis racket				y		y
67	2024	November	Y	Multiple	67	1	Hornets seen picking bees off the entrance, Bees bearding	Killed with tennis racket				y		y
68	2017	February	Y	Single	1	1	Seen inside observation hive	Killed hornets					y
69	2018	June	Y	Single	2	1	Bees bearded at the front	Killed hornets						y
70	2018	October	Y	Single	3	1	Bees bearded at the front	Killed hornets						y
71	2022	June	Y	Single	4	1	At entrance	Killed hornets	Picking at entrance			y
72	2022	October	Y	Single	5	1	-	-	No details provided
73	2022	September	Y	Single	6	1	Bees bearded at front	Placed guards at entrance	Hornets moved onto managed colony					y
74	2022	August	Y	Single	7	1	Bees bearded at front	No kill	Feral bee colony attacked in yard					y
75	2019	September	N	Present but not attacking	1	-	No attack	Killed hornets via freezer	Hornets inside trap baited with honeycomb
76	2020	September	N	Present but not attacking	2	-	No attack	Killed hornets via freezer	Hornets inside trap baited with honeycomb
77	2021	October	N	Present but not attacking	3	-	No attack	Killed hornets via freezer	Hornets inside trap baited with honeycomb
78	2021	November	N	Present but not attacking	4	-	No attack	Killed hornets via freezer	Hornets inside trap baited with honeycomb
79	2022	October	N	Present but not attacking	5	-	No attack	Killed hornets via freezer	Hornets inside trap baited with honeycomb
80	2022	December	N	Present but not attacking	6	-	No attack	Killed hornets via freezer	Hornets inside trap baited with honeycomb
81	2023	August	N	Present but not attacking	7	-	No attack	Killed hornets via freezer	Hornets inside trap baited with honeycomb
82	2023	September	N	Present but not attacking	8	-	No attack	Killed hornets via freezer	Hornets inside trap baited with honeycomb
83	2024	April	N	Present but not attacking	9	-	No attack	Caught with net and killed	Hornets inside trap baited with honeycomb
84	2019	October	N	Present but not attacking	10	-	-	N/A	Bees Balling hornet in wax crumble
85	2019	November	N	Present but not attacking	11	-	Flying around property
86	2019	December	N	Present but not attacking	12	-	Flying around yard	Caught	Flew into garage
87	2021	July	N	Present but not attacking	13	-	Flying around property	Caught with net and killed
88	2018	September	N	Present but not attacking	14	-	-	-	No Details provided
89	2018	September	N	Present but not attacking	15	-	-	-
90	2021	July	N	Present but not attacking	16	-	-	-	No details provided
91	2021	September	N	Present but not attacking	17	-	-	-	No details provided
92	2021	October	N	Present but not attacking	18	-	-	-	No details provided
93	2021	October	N	Present but not attacking	19	-	-	-	No details provided
94	2022	July	N	Present but not attacking	20	-	Flying around apiary	Cautght with net and killed
95	2023	April	N	Present but not attacking	21	-	-	-	No details provided
										Sum	8	1	18	21	33	5
Beekeeper notes at far right
REPORTS OF COLONY LOSSES
(Anonymized symbol		Notes on what beekeeper reported was happening with hive when loss was reported							Number of times	Number of times	Number of times	Number of times	Number of times
matches Fig 5)								Number of times	Hornets eating brood	chewed through styrofoam	Bee beard/carpet	dead bees in front	foraging paralysis
Beekeeper	Year	Hive loss #1	Hive loss #2	Hive loss #3	Hive loss #4	Hive loss #5		Presumed Absconding	reported	reported	reported	reported	reported
B	2018	Abscond	Abscond					2
B	2019	Abscond	no notes					1
B	2020	Abscond	no notes					1
B	2021	Hornets eating brood	Abscond	Hornets eating brood				1	2
O	2018	Hornets eating brood							1
O	2019	Hornets eating brood							1
O	2020	Hornet chew through styrofoam, Feed on brood, bees bearding at the front							1	1	1
O	2021	Hornet chew through styrofoam, Feed on brood, bees bearding at the front	Hornets eating brood	Hornet chew through styrofoam, Feed on brood, bees bearding at the front					3	2	2
O	2022	no notes
A	2018	Dead Bees at the front	Hornets eating brood						1			1
A	2019	Abscond	Abscond					2
A	2020	Abscond						1
A	2021	Abscond						1
A	2024	Hornets eating brood	Abscond					1	1
N	2019	Hornets feeding on brood	Hornets feeding on brood						2
N	2021	Hornets feeding on brood	Hornets feeding on brood	Hornets feeding on brood					3
D	2019	Abscond						1
D	2023	Hornets feeding on brood	Abscond					1	1
S	2020	Hornets at entrance, eating brood, dead bees at front							1			1
L	2023	Hornets eating brood	Abscond	Hornets eating brood	Abscond			2	2
T	2022	Abscond						1
T	2024	Dead bees, GBH in Hive							1			1
R	2018	Hornet feeding on brood							1
U	2020	Hornet chew through styrofoam, Feed on brood, bees bearding at the front							1	1	1
J	2022	Abscond, unsure if hornet induced	Abscond	Abscond, Hornet at the entrance	Abscond			4
G	2020	Absconded, Hornet at the entrance						1
G	2021	Hornet chew through styrofoam, Dead bees at the bottom board, rest of colony likely absconded						1		1		1
K	2023	Absconded	Absconded					2
Q	2021	Hornet in front of hive	Foraging Paralysis	Abscond	Abscond	Abscond		3					1
!	2024	Dead bees, GBH in Hive										1
Y	2024	Absconded, styrofoam chewed through bottom						1		1
H	2024	Foraging paralysis	Foraging Paralysis, no queen in colony	Absconded	Foraging Paralysis, combined with other colony	Absconded		2					3
X	2024	no notes						Number of times	Number of times	Number of times	Number of times	Number of times	Number of times
								Absconding	Hornets eating brood	chewed through styrofoam	Bee beard/carpet	dead bees in front	foraging paralysis
								reported	reported	reported	reported	reported	reported
							SUM	29	22	6	4	5	4
												GRAND TOTALS (combining live hornet sightings and reports of colony losses)
													'Bee carpet'
												Dead bees	bees bearding	Chewing into
												outside	at entrance	hive body
												13	37	11

## Sheet: # hornets @ multiple attack
How many hornets were present at a multiple-hornet attack at a hive?
Attack no	Source	Number of hornets visible at hive
1	field video	4
2	field video	25
3	field video	10
4	field video	4
5	field video	2
6	field video	8
7	field video	2
8	beekeeper report	7
9	beekeeper report	8
10	beekeeper report	3
	Mean	7.3

## Sheet: 8-day multiple-hornet attack
All video data from Sept 28 to Oct 5, 2023 , footage from 8 days of attack on beekeeper hive
Data from the "RAW" worksheets at the start of this file
		Start	Running		per minute		per min
		Time of video	time for video	Max Number of	# of attempts to	# bee ball	# of bees	# of attacked bees
Date	Video file name	mm:ss	min	Hornets Present	grab a bee	attempts	sucessfully attacked	carried away	Trophallaxis
Sep 28th, 2023	1	00:00	1	4	0		0	0	0
Sep 28th, 2023	1	01:00	2	4	0		0	0	0
Sep 28th, 2023	1	02:00	3	4	0		0	0	0
Sep 28th, 2023	1	03:00	4	4	1		0	0	0
Sep 28th, 2023	1	04:00	5	6	0		0	0	0
Sep 28th, 2023	1	05:00	6	5	10		0	0	0
Sep 28th, 2023	1	06:00	7	5	3		0	0	0
Sep 28th, 2023	1	07:00	8	5	6		0	0	0
Sep 28th, 2023	1	08:00	9	8	0		0	0	1
Sep 28th, 2023	1	09:00	10	8	6		1	0	2	intense period
Sep 28th, 2023	1	10:00	11	6	7		2	0	0	intense period
Sep 28th, 2023	1	11:00:00	12	4	35		5	0	0	intense period
Sep 28th, 2023	1	12:00:00	13	5	21		5	0	0	intense period
Sep 28th, 2023	1	13:00:00	14	4	22		2	0	0	intense period
Sep 28th, 2023	1	14:00:00	15	4	28		5	0	0	intense period
Sep 28th, 2023	1	15:00:00	16	2	36		12	0	0	intense period
Sep 28th, 2023	1	16:00:00	17	3	41		7	0	0	intense period
Sep 28th, 2023	1	17:00:00	18	2	31		4	0	0	intense period
Sep 28th, 2023	1	18:00:00	19	6	41		9	0	0	intense period
Sep 28th, 2023	1	19:00:00	20	2	35		11	0	0	intense period
Sep 28th, 2023	1	20:00:00	21	2	20		5	0	0	intense period
Sep 28th, 2023	1	21:00:00	22	2	29		13	0	0	intense period
Sep 28th, 2023	1	22:00:00	23	2	29		10	0	0	intense period
Sep 28th, 2023	1	23:00:00	24	2	36		5	0	0	intense period
Sep 28th, 2023	1	24:00	25	2	36		7	0	0	intense period
Sep 28th, 2023	1	25:00	26	2	20		11	0	0	intense period
Sep 28th, 2023	1	26:00	27	2	23		9	0	0	intense period
Sep 28th, 2023	1	27:00	28	3	20		8	0	0	intense period
Sep 28th, 2023	1	28:00	29	2	0		0	0	0
Sep 28th, 2023	1	29:00	30	2	0		0	0	0
Sep 28th, 2023	1	30:00	31	3	0		0	0	0
Sep 28th, 2023	1	31:00	32	4	0		0	0	0
Sep 28th, 2023	1	32:00	33	2	0		0	0	0
Sep 28th, 2023	1	33:00	34	2	0		0	0	0
Sep 28th, 2023	1	34:00	35	2	0		0	0	0
Sep 28th, 2023	1	35:00	36	2	0		0	0	0
Sep 28th, 2023	1	36:00	37	2	0		0	0	0
Sep 28th, 2023	1	37:00	38	1	0		0	0	0
Sep 28th, 2023	1	38:00	not full minute	1	0		0	0	0
Sep 28th, 2023	2	00:00	1	2	1		0	0	0
Sep 28th, 2023	2	01:00	2	2	0		0	0	0
Sep 28th, 2023	2	02:00	3	2	2		0	0	0
Sep 28th, 2023	2	00:00	4	3	14		3	1	0
Sep 28th, 2023	2	01:00	5	4	9		2	1	0
Sep 28th, 2023	2	02:00	6	5	19	yes	4	1	0
Sep 28th, 2023	2	03:00	7	6	0		0	0	0
Sep 28th, 2023	2	00:00	8	5	0		0	0	1
Sep 28th, 2023	2	01:00	9	6	1		0	0	1
Sep 28th, 2023	2	02:00	10	5	1		0	0	1
Sep 28th, 2023	2	03:00	11	6	1		0	0	0
Sep 28th, 2023	2	04:00	12	5	1		0	0	1
Sep 28th, 2023	2	05:00	13	3	5		0	0	0
Sep 28th, 2023	2	06:00	14	6	0		0	0	1
Sep 28th, 2023	2	07:00	15	6	4		0	0	1
Sep 28th, 2023	2	08:00	16	7	1		0	0	0
Sep 28th, 2023	2	09:00	17	7	4		0	0	3
Sep 28th, 2023	2	10:00	18	7	0		0	0	1
Sep 28th, 2023	2	11:00	19	7	4		1	1	0
Sep 28th, 2023	2	12:00	20	7	2		0	0	0
Sep 28th, 2023	2	13:00	21	7	3		0	0	0
Sep 28th, 2023	2	00:00	22	3	1		0	0	0
Sep 28th, 2023	2	01:00	23	3	0		0	0	0
Sep 28th, 2023	2	02:00	24	3	3		0	0	0
Sep 28th, 2023	2	03:00	25	3	8		0	0	0
Sep 28th, 2023	2	04:00	26	2	0		0	0	0
Sep 28th, 2023	2	05:00	27	2	2		0	0	0
Sep 28th, 2023	2	06:00	28	3	4		1	0	0
Sep 28th, 2023	2	07:00	29	1	4		0	0	0
2023-10-04	3	00:00	1	3	3		0	0	0
2023-10-04	3	01:00	2	3	5		0	0	0
2023-10-04	3	02:00	3	3	7		0	0	0
2023-10-04	3	03:00	03:58:00	3	4		0	0	0
2023-10-04	4	00:00	1	3	0		0	0	0
2023-10-04	4	01:00	2	3	0		0	0	0
2023-10-04	4	02:00	3	3	0		0	0	0
2023-10-04	4	03:00	4	3	0		0	0	0
2023-10-04	4	04:00	5	2	0		0	0	0
2023-10-04	4	05:00	05:34:00	3	0		0	0	0
2023-10-04	5	00:00	00:11:00	4	0		0	0	0
2023-10-04	6	00:00	1	2	2		0	0	0
2023-10-04	6	01:00	01:09:00	2	2		0	0	0
2023-10-04	7	00:50	00:50:00	2	0		0	0	0
2023-10-04	8	00:00	1	4	4		1	1	0
2023-10-04	8	01:00	2	4	5		1	1	2
2023-10-04	8	02:00	3	4	6		2	2	1
2023-10-04	8	03:00	4	3	8		2	1	1
2023-10-04	8	04:00	5	3	13		3	2	0
2023-10-04	8	05:00	05:40:00	3	14		1	1	0
2023-10-04	9	00:00	1	4	11		2	2	2
2023-10-04	9	01:00	2	3	5		1	1	0
2023-10-04	9	02:00	02:31:00	3	3		1	0	0
2023-10-04	10	00:00	00:06:00	2	3		0	0	0
2023-10-04	11	00:00	1	2	31		8	5	0
2023-10-04	11	01:00	2	2	6		2	1	0
2023-10-04	11	02:00	3	1	5		0	0	0
2023-10-04	11	03:00	4	2	5		0	0	0
2023-10-04	11	04:00	5	2	2		0	0	0
2023-10-04	11	05:00	6	2	1		0	0	0
2023-10-04	11	06:00	7	2	2		0	0	0
2023-10-04	11	07:00	8	2	3		0	0	0
2023-10-04	11	08:00	9	3	2		0	0	0
2023-10-04	11	09:00	10	3	5		0	0	0
2023-10-04	11	10:00	11	4	10		1	0	0
2023-10-04	11	11:00	12	5	7		0	0	0
2023-10-04	11	12:00	13	4	18		1	1	0
2023-10-04	11	13:00	14	4	7		0	0	0
2023-10-04	11	14:00	14:10:00	3	2		0	0	0
2023-10-04	12	00:00	00:42:00	4	0		0	0	2
2023-10-04	13	00:00	00:40:00	4	0		0	0	1
2023-10-04	14	00:00	1	5	8		0	0	0
2023-10-04	14	01:00	2	5	5		0	0	1
2023-10-04	14	02:00	3	4	0		0	0	0
2023-10-04	14	03:00	03:24:00	4	0		0	0	0
2023-10-04	15	00:00	1	4	0		0	0	0
2023-10-04	15	01:00	01:33:00	4	0		0	0	0
2023-10-04	16	00:00	1	4	23		5	0	0
2023-10-04	16	01:00	2	4	9		2	1	0
2023-10-04	16	02:00	3	3	5		1	0	3
2023-10-04	16	03:00	4	4	5		0	0	0
2023-10-04	16	04:00	5	4	10		0	0	0
2023-10-04	16	05:00	6	4	5		2	1	0
2023-10-04	16	06:00	7	5	3		2	1	0
2023-10-04	16	07:00	8	5	11		2	0	0
2023-10-04	16	08:00	9	5	0		0	0	1
2023-10-04	16	09:00	10	4	0		0	0	0
2023-10-04	16	10:00	11	4	0		0	0	1
2023-10-04	16	11:00	12	4	0		0	0	4
2023-10-04	16	12:00	13	4	0		0	0	2
2023-10-04	16	13:00	14	5	0		0	0	1
2023-10-04	16	14:00	14:14	3	0		0	0	0
Oct 5th, 2023	17	00:00:00	01:00:00	3	8		1	0	0
Oct 5th, 2023	17	01:00:00	02:00:00	3	3		0	0	0
Oct 5th, 2023	17	02:00:00	03:00:00	3	3		1	1	0
Oct 5th, 2023	17	03:00:00	04:00:00	3	2		1	0	1
Oct 5th, 2023	17	04:00:00	05:01:00	3	6		1	1	0
Oct 5th, 2023	18	00:00:00	01:00:00	4	3		1	1	0
Oct 5th, 2023	18	01:00:00	01:42:00	3	4		1	0	0
Oct 5th, 2023	19	00:00:00	01:00:00	3	3		1	0	0
Oct 5th, 2023	19	01:00:00	02:00:00	3	7	yes	2	1	0
Oct 5th, 2023	19	02:00:00	03:01:00	5	5		1	1	0
Oct 5th, 2023	20	00:00:00	00:14:00	5	4	yes	0	0	0
Oct 5th, 2023	21	00:00:00	01:00:00	6	5		1	1	0
Oct 5th, 2023	21	01:00:00	02:00:00	5	9		0	0	0
Oct 5th, 2023	21	02:00:00	03:00:00	6	8		0	0	0
Oct 5th, 2023	21	03:00:00	04:00:00	6	11		1	0	1
Oct 5th, 2023	21	04:00:00	05:00:00	5	8		1	1	0
Oct 5th, 2023	21	05:00:00	05:31:00	3	2		0	0	0
Oct 5th, 2023	22	00:00:00	01:00:00	5	4		0	0	0
Oct 5th, 2023	22	01:00:00	02:00:00	5	9		0	0	0
Oct 5th, 2023	22	02:00:00	02:28:00	5	3		0	0	0
Oct 5th, 2023	23	00:00:00	01:00:00	4	13		1	1	0
Oct 5th, 2023	23	01:00:00	02:00:00	4	9		2	1	1
Oct 5th, 2023	23	02:00:00	03:00:00	5	13		1	1	0
Oct 5th, 2023	23	03:00:00	04:00:00	3	13		0	0	0
Oct 5th, 2023	24	00:00:00	01:00:00	4	15		0	0	0
Oct 5th, 2023	24	01:00:00	02:00:00	3	13		0	0	0
Oct 5th, 2023	24	02:00:00	03:00:00	3	8		0	0	0
Oct 5th, 2023	24	03:00:00	04:00:00	5	9		0	0	0
Oct 5th, 2023	24	04:00:00	05:00:00	5	3		0	0	0
Oct 5th, 2023	24	05:00:00	06:00:00	5	9		0	0	0
Oct 5th, 2023	24	06:00:00	07:00:00	5	11		0	0	0
Oct 5th, 2023	24	07:00:00	08:01:00	6	5		0	0	0
		Total minutes of footage over 8 days:				162
		Max number of hornets present in a minute				8
		Min numiber of hornets present in a minute				1
		Total attempts to grab a bee				1143
		Total number of bees successfully attacked				199
		Total number of bees carried away				35
		Attempts to grab a bee per minute				7.05556
		Number of bees successfully attacked per minute				1.2284
		Number of bees carried away per minute				0.216049
		Number of times trophallaxis observed				38
		Total attempts to bee ball				3
		Mean number of hornets present per minute				3.7284
		Intense period
		Total minutes of footage				19
		Max number of hornets present in a minute				8
		Min numiber of hornets present in a minute				2
		Total attempts to grab a bee				516
		Total number of bees successfully attacked				131
		Total number of bees carried away				35
		Attempts to grab a bee per minute				27.1579
		Number of bees successfully attacked per minute				6.89474
		Number of bees carried away per minute				1.84211
		Number of times trophallaxis observed				2
		Total attempts to bee ball				0
		Mean number of hornets present per minute				3.31579

## Sheet: Fig6
Attack video #	Pipe Number	Rep	Begin time (s)	End time (s)	Duration of Pipe (s)	Duration of Pipe (ms)
1	1	1	26.6537	27.1269	0.473247	473.247
1	2	2	27.265	27.6791	0.414091	414.091
1	3	3	27.8171	28.3298	0.512684	512.684
1	4	4	107.578	108.052	0.473247	473.247
1	5	5	154.653	155.205	0.552121	552.121
1	6	6	169.459	170.09	0.630995	630.995
1	7	7	170.662	171.135	0.473247	473.247
1	8	8	171.826	172.358	0.532402	532.402
1	9	9	174.369	175.217	0.8479	847.9
1	10	10	175.671	176.144	0.473247	473.247
1	11	11	176.952	177.386	0.433809	433.809
1	12	12	178.195	178.865	0.670433	670.433
1	13	13	181.925	182.418	0.492965	492.965
1	14	14	185.438	186.247	0.808463	808.463
1	15	15	186.976	187.706	0.729588	729.588
1	16	16	196.091	196.86	0.769026	769.026
1	17	17	198.3	198.813	0.512684	512.684
1	18	18	203.072	203.841	0.769026	769.026
1	19	19	204.413	205.182	0.769026	769.026
1	20	20	216.877	217.351	0.473247	473.247
1	21	21	217.587	218.1	0.512684	512.684
1	22	22	221.492	221.965	0.473247	473.247
1	23	23	226.855	227.328	0.473247	473.247
2	1	24	5.1047	5.39148	0.286781	286.781
2	2	25	5.46795	5.7165	0.248543	248.543
2	3	26	6.17534	6.38565	0.210306	210.306
2	4	27	6.71067	6.97833	0.267662	267.662
2	5	28	8.01074	8.29752	0.286781	286.781
2	6	29	9.90349	10.1138	0.210306	210.306
2	7	30	18.526	18.8319	0.305899	305.899
2	8	31	19.807	20.132	0.325018	325.018
2	9	32	15.3352	15.5264	0.191187	191.187
2	10	33	9.17897	9.29368	0.114712	114.712
2	11	34	10.3834	10.6893	0.305899	305.899
2	12	35	13.4424	13.6145	0.172068	172.068
2	13	36	22.7114	23.0459	0.334577	334.577
2	14	37	12.3957	12.5869	0.191187	191.187
2	15	38	14.2406	14.4892	0.248543	248.543
2	16	39	21.6781	21.9935	0.315459	315.459
2	17	40	18.772	19.0875	0.315459	315.459
2	18	41	17.4911	17.7778	0.286781	286.781
2	19	42	18.1793	18.4852	0.305899	305.899
2	20	43	28.0852	28.611	0.525765	525.765
2	21	44	31.909	32.1862	0.277221	277.221
2	22	45	24.9501	25.189	0.238984	238.984
2	23	46	16.0966	16.4503	0.353696	353.696
2	24	47	51.4903	51.6528	0.162509	162.509
2	25	48	51.8726	52.0829	0.210306	210.306
2	26	49	52.4653	52.6374	0.172068	172.068
2	27	50	53.3734	53.4882	0.114712	114.712
3	1	51	14.7784	15.4169	0.638453	638.453
3	2	52	19.5668	20.2053	0.638453	638.453
3	3	53	22.2004	23.0783	0.877873	877.873
3	4	54	23.1847	23.6635	0.47884	478.84
3	5	55	23.7966	24.3552	0.558646	558.646
3	6	56	16.0287	16.614	0.585248	585.248
3	7	57	25.3157	25.6882	0.372431	372.431
3	8	58	30.982	31.7535	0.771464	771.464
3	9	59	35.5576	36.0896	0.532044	532.044
3	10	60	36.6606	37.2991	0.638453	638.453
4	1	61	2.70797	3.05472	0.346752	346.752
4	2	62	14.0682	14.382	0.313728	313.728
4	3	63	16.3125	16.5767	0.264192	264.192
4	4	64	17.1216	17.3362	0.214656	214.656
4	5	65	18.9544	19.3177	0.363264	363.264
4	6	66	22.3889	22.6531	0.264192	264.192
4	7	67	36.1306	36.659	0.528384	528.384
4	8	68	32.3659	32.7126	0.346752	346.752
4	9	69	39.4825	39.6972	0.214656	214.656
4	10	70	49.0647	49.6922	0.627456	627.456
4	11	71	44.2597	44.59	0.33024	330.24
4	12	72	27.4222	27.7359	0.313728	313.728
4	13	73	26.0187	26.3819	0.363264	363.264
4	14	74	25.5563	25.9196	0.363264	363.264
4	15	75	22.9144	23.2777	0.363264	363.264
4	16	76	18.6494	18.798	0.148608	148.608
5	1	77	157.507	158.25	0.743077	743.077
5	2	78	158.689	159.225	0.535964	535.964
5	3	79	243.23	243.559	0.328887	328.887
5	4	80	242.816	243.121	0.304525	304.525
5	5	81	245.74	246.154	0.414154	414.154
5	6	82	246.921	247.214	0.292344	292.344
5	7	83	271.98	272.369	0.389792	389.792
5	8	84	277.303	277.863	0.560326	560.326
5	9	85	305.916	306.285	0.369083	369.083
5	10	86	307.318	307.628	0.310029	310.029
5	11	87	310.64	311.142	0.501952	501.952
5	12	88	362.113	362.379	0.265739	265.739
5	13	89	367.602	368.001	0.398609	398.609
5	14	90	386.999	387.413	0.413372	413.372
5	15	91	462.488	463.123	0.634822	634.822
5	16	92	505.752	506.667	0.915325	915.325
5	17	93	538.738	539.83	1.09248	1092.48
5	18	94	540.037	540.391	0.354319	354.319
5	19	95	540.716	541.602	0.885798	885.798
5	20	96	586.541	587.146	0.605295	605.295
5	21	97	588.091	588.593	0.501952	501.952
5	22	98	597.823	598.104	0.280503	280.503
5	23	99	598.37	598.68	0.310029	310.029
5	24	100	616.001	616.222	0.22145	221.45
5	25	101	613.86	614.406	0.546242	546.242
5	26	102	620.135	620.533	0.398609	398.609
5	27	103	621.02	621.508	0.487189	487.189
5	28	104	638.838	639.133	0.295266	295.266
5	29	105	817.349	817.689	0.339556	339.556
5	30	106	818.648	818.885	0.236213	236.213
5	31	107	1406.95	1407.26	0.310029	310.029
5	32	108	1451.84	1452.59	0.752928	752.928

## Sheet: Fig7
Count	iNat record	Source (iNat, specimen)	Geographic Provenance	H, S, P	Head	Scutellum	Pronotum	1st gastral tergite	2nd gastral tergite	3rd gastral tergite	1, 2, 3 GT
	Guam: records as of 25 Jan 2025
1	iNat 85431949	iNat	Guam	RRR	R	R	R	B	O	B	BOB
2	iNat 94892593	iNat	Guam	RRB	R	R	B	B	O	B	BOB
3	iNat 66416326	iNat	Guam	RBB	R	B	B	B	O	B	BOB
4	iNat 149384040	iNat	Guam		R	R		B	O	B	BOB
5	iNat 149689492	iNat	Guam	RRR	R	R	R	B	O	B	BOB
6	iNat 66427101	iNat	Guam- UofG Triton Farm	RRR	R	R	R	B	O	B	BOB
7	iNat 66366248	iNat	Guam- UofG Triton Farm		R	R		B	O	B	BOB
8	iNat 18839168	iNat	Guam- UofG Triton Farm	RRR	R	R	R	B	O	B	BOB
9	iNat 18853748	iNat	Guam- UofG Triton Farm		R		B	B	O	B	BOB
10	iNat 16861783	iNat	Guam- UofG Triton Farm		R			B	O	B	BOB
11	iNat 16858460	iNat	Guam- UofG Triton Farm		R		B	B	O	B	BOB
12	iNat 17731912	iNat	Guam- UofG Triton Farm	RRR	R	R	R	B	O	B	BOB
13	iNat 66427101	iNat	Guam	RRR	R	R	R	B	O	B	BOB
14	iNat 3846302	iNat	Guam	RRR	R	R	R	B	O	B	BOB
15	iNat 4844969	iNat	Guam		R		B	B	O	B	BOB
16	iNat 3663868	iNat	Guam		R	R		B	O	B	BOB
17	iNat 18835787	iNat	Guam	RRR	R	R	R	B	O	B	BOB
18	iNat 220552006	iNat	Guam	RRB	R	R	B	B	O	B	BOB
19	iNat 193767861	iNat	Guam		R	R		B	O	B	BOB
20	iNat 18829743	iNat	Guam			B		B	O	B	BOB
21	iNat 4995493	iNat	Guam	RRR	R	R	R	B	O	B	BOB
22	iNat 95725141	iNat	Guam	RRR	R	R	R	B	O	B	BOB
23	iNat 101809263	iNat	Guam	RRR	R	R	R	B	O	B	BOB
24	iNat 220553711	iNat	Guam	RRB	R	R	B	B	O	B	BOB
25	iNat 99941798	iNat	Guam	RRR	R	R	R
26	iNat 4495274	iNat	Guam		R			B	O	B	BOB
27	iNat 17758516	iNat	Guam- Univ campus series	RBB	R	B	B	B	O	B	BOB
28	iNat 8950451	iNat	Guam- Univ campus series	RBB	R	B	B	B	O	B	BOB
29	iNat 98769003	iNat	Guam- Univ campus series	RBB	R	B	B	B	O	B	BOB
30	iNat 35909115	iNat	Guam- Univ campus series			R	R	B	O	B	BOB
31	iNat 101683551	iNat	Guam- Univ campus series	RBB	R	B	B	B	O	B	BOB
32	iNat 3869976	iNat	Guam- Univ campus series	RBB	R	B	B	B	O	B	BOB
33	iNat 8962229	iNat	Guam- Univ campus series	RBB	R	B	B	B	O	B	BOB
34	iNat 34486376	iNat	Guam- Univ campus series	RBB	R	B	B	B	O	B	BOB
35	iNat 9040130	iNat	Guam- Univ campus series	RBB	R	B	B	B	O	B	BOB
36	iNat 96551245	iNat	Guam- Univ campus series	RBB	R	B	B	B	O	B	BOB
37	iNat 8991675	iNat	Guam- Univ campus series	RBB	R	B	B	B	O	B	BOB
38	iNat 95730542	iNat	Guam- Univ campus series	RBB	R	B	B	B	O	B	BOB
39	iNat 94903248	iNat	Guam- Univ campus series	RRR	R	R	R	B	O	R	BOB
40	iNat 94074937	iNat	Guam- Univ campus series		R	B		B	O	B	BOB
41	iNat 95728735	iNat	Guam- Univ campus series		R		B	B	O	B	BOB
42	iNat 32738317	iNat	Guam- Univ campus series	BBB	B	B	B	B	O	B	BOB
43	iNat 101310182	iNat	Guam- Univ campus series	RRR	R	R	R	B	O	B	BOB
44	iNat 8992107	iNat	Guam- Univ campus series	BBB	B	B	B	B	O	B	BOB
45	iNat 36492448	iNat	Guam	RBB	R	B	B	B	O	B	BOB
46	iNat 4119009	iNat	Guam - Port of Guam	RBB	R	B	B	B	O	B	BOB
47	iNat 3710757	iNat	Guam- Leo Palace			R	R	B	O	B	BOB
48	iNat 4917325	iNat	Guam	BBB	B	B	B	B	O	B	BOB
49	iNat 151782493	iNat	Guam		R	B		B	O	B	BOB
50	iNat 49298868	iNat	Guam	RBB	R	B	B	B	O	B	BOB
51	iNat 6954512	iNat	Guam	RRR	R	R	R	B	O	B	BOB
52	iNat 94652101	iNat	Guam		R	B		B	O	B	BOB
53	iNat 94544346	iNat	Guam	RBB	R	B	B	B	O	B	BOB
54	iNat 196823627	iNat	Guam	RBB	R	B	B	B	O	B	BOB
55	iNat 259466959	iNat	Guam	BBB	B	B	B	B	O	B	BOB
56	iNat 146090344	iNat	Guam	RRB	R	R	B	B	O	B	BOB
57	iNat 259468257	iNat	Guam	RBB	R	B	B	B	O	B	BOB
58	iNat 220550130	iNat	Guam
+ 12 iNat records that were rejected (not listed here) because all parts of Head+Thorax or gaster were not visible
	Hornet Number
59	1	Guam specimens at Wellesley		RRB	R	R	B	B	O	B	BOB
60	2	Guam specimens at Wellesley		RRR	R	R	R	B	O	B	BOB
61	3	Guam specimens at Wellesley		RRR	R	R	R	B	O	B	BOB
62	4	Guam specimens at Wellesley		RBB	R	B	B	B	O	B	BOB
63	5	Guam specimens at Wellesley		RBB	R	B	B	B	O	B	BOB
64	6	Guam specimens at Wellesley		RRR	R	R	R	B	O	B	BOB
65	7	Guam specimens at Wellesley		RBB	R	B	B	B	O	B	BOB
66	8	Guam specimens at Wellesley		RRR	R	R	R	B	O	B	BOB
67	9	Guam specimens at Wellesley		RBB	R	B	B	B	O	B	BOB
68	10	Guam specimens at Wellesley		RBB	R	B	B	B	O	B	BOB
69	11	Guam specimens at Wellesley		RBB	R	B	B	B	O	B	BOB
70	12	Guam specimens at Wellesley		RRR	R	R	R	B	O	B	BOB
71	13	Guam specimens at Wellesley		RBB	R	B	B	B	O	B	BOB
72	14	Guam specimens at Wellesley		BBB	B	B	B	B	O	B	BOB
73	15	Guam specimens at Wellesley		RRR	R	R	R	B	O	B	BOB
74	16	Guam specimens at Wellesley		RRR	R	R	R	R	O	B	ROB
75	17	Guam specimens at Wellesley		RBB	R	B	B	B	O	B	BOB
76	18	Guam specimens at Wellesley		RRR	R	R	R	B	O	B	BOB
77	19	Guam specimens at Wellesley		RBB	R	B	B	B	O	B	BOB
78	20	Guam specimens at Wellesley		RBB	R	B	B	B	O	B	BOB
79	21	Guam specimens at Wellesley		RBB	R	B	B	B	O	B	BOB
80	22	Guam specimens at Wellesley		RBB	R	B	B	B	O	B	BOB
81	23	Guam specimens at Wellesley		RBB	R	B	B	B	O	B	BOB
82	24	Guam specimens at Wellesley		RBB	R	B	B	B	O	B	BOB
83	25	Guam specimens at Wellesley		RBB	R	B	B	B	O	B	BOB
84	26	Guam specimens at Wellesley		RBB	R	B	B	B	O	B	BOB
85	27	Guam specimens at Wellesley		RBB	R	B	B	B	O	B	BOB
86	28	Guam specimens at Wellesley		RBB	R	B	B	B	O	B	BOB
87	29	Guam specimens at Wellesley		RBB	R	B	B	B	O	B	BOB
88	30	Guam specimens at Wellesley		RRR	R	R	R	B	O	B	BOB
89	31	Guam specimens at Wellesley		RRB	R	R	B	B	O	B	BOB
90	32	Guam specimens at Wellesley		RBB	R	B	B	B	O	B	BOB
91	33	Guam specimens at Wellesley		RBB	R	B	B	B	O	B	BOB
92	34	Guam specimens at Wellesley		RRR	R	R	R	B	O	B	BOB
93	35	Guam specimens at Wellesley		RRR	R	R	R	B	O	B	BOB
94	36	Guam specimens at Wellesley		RRR	R	R	R	B	O	B	BOB
95	37	Guam specimens at Wellesley		RRB	R	R	B	B	O	B	BOB
96	38	Guam specimens at Wellesley		RRR	R	R	R	B	O	B	BOB
97	39	Guam specimens at Wellesley		RBB	R	B	B	B	O	B	BOB
98	40	Guam specimens at Wellesley		RBB	R	B	B	B	O	B	BOB
99	41	Guam specimens at Wellesley		RRR	R	R	R	B	O	B	BOB
100	42	Guam specimens at Wellesley		RBB	R	B	B	B	O	B	BOB
101	43	Guam specimens at Wellesley		RBB	R	B	B	B	O	B	BOB
102	44	Guam specimens at Wellesley		RRR	R	R	R	B	O	B	BOB
103	45	Guam specimens at Wellesley		RBB	R	B	B	B	O	B	BOB
104	46	Guam specimens at Wellesley		RBB	R	B	B	B	O	B	BOB
105	47	Guam specimens at Wellesley		RBB	R	B	B	B	O	B	BOB
106	48	Guam specimens at Wellesley		RBB	R	B	B	B	O	B	BOB
107	49	Guam specimens at Wellesley		RRR	R	R	R	B	O	B	BOB
108	50	Guam specimens at Wellesley		RBB	R	B	B	B	O	B	BOB
109	51	Guam specimens at Wellesley		RRR	R	R	R	B	O	B	BOB
110	52	Guam specimens at Wellesley		RRR	R	R	R	B	O	B	BOB
111	53	Guam specimens at Wellesley		RRR	R	R	R	B	O	B	BOB
112	54	Guam specimens at Wellesley		RRR	R	R	R	B	O	B	BOB
113	55	Guam specimens at Wellesley		RBB	R	B	B	B	O	B	BOB
114	56	Guam specimens at Wellesley		RBB	R	B	B	B	O	B	BOB
115	57	Guam specimens at Wellesley		RBB	R	B	B	B	O	B	BOB
116	58	Guam specimens at Wellesley		RBB	R	B	B	B	O	B	BOB
117	59	Guam specimens at Wellesley		RBB	R	B	B	B	O	B	BOB
118	60	Guam specimens at Wellesley		RBB	R	B	B	B	O	B	BOB
119	61	Guam specimens at Wellesley		RBB	R	B	B	B	O	B	BOB
120	62	Guam specimens at Wellesley		RBB	R	B	B	B	O	B	BOB
121	63	Guam specimens at Wellesley		RBB	R	B	B	B	O	B	BOB
122	64	Guam specimens at Wellesley		RBB	R	B	B	B	O	B	BOB
123	65	Guam specimens at Wellesley		RBB	R	B	B	B	O	B	BOB
124	66	Guam specimens at Wellesley		RBB	R	B	B	B	O	B	BOB
125	67	Guam specimens at Wellesley		RRR	R	R	R	B	O	B	BOB
126	68	Guam specimens at Wellesley		RBB	R	B	B	B	O	B	BOB
127	69	Guam specimens at Wellesley		RBB	R	B	B	B	O	B	BOB
128	1	Scored from videos		RRR	R	R	R	B	O	B	BOB
129	2	Scored from videos		RRR	R	R	R	B	O	B	BOB
130	3	Scored from videos		RRR	R	R	R	B	O	B	BOB
131	4	Scored from videos		RRR	R	R	R	B	O	B	BOB
132	5	Scored from videos		RRR	R	R	R	B	O	B	BOB
133	6	Scored from videos		RRR	R	R	R	B	O	B	BOB
134	7	Scored from videos		RRR	R	R	R	B	O	B	BOB
135	8	Scored from videos		RRR	R	R	R	B	O	B	BOB
136	9	Scored from videos		RRR	R	R	R	B	O	B	BOB
137	10	Scored from videos		RRR	R	R	R	B	O	B	BOB
138	11	Scored from videos		BBB	B	B	B	B	O	B	BOB
139	12	Scored from videos		BBB	B	B	B	B	O	B	BOB
140	13	Scored from videos		RRB	R	R	B	B	O	B	BOB
141	14	Scored from videos		RBB	R	B	B	B	O	B	BOB
142	15	Scored from videos		RBB	R	B	B	B	O	B	BOB
143	16	Scored from videos		RBB	R	B	B	B	O	B	BOB
144	17	Scored from videos		RBB	R	B	B	B	O	B	BOB
145	18	Scored from videos		RBB	R	B	B	B	O	B	BOB
146	19	Scored from videos		RBB	R	B	B	B	O	B	BOB
147	20	Scored from videos		RBB	R	B	B	B	O	B	BOB
				All 3 visible	All 3 visible	All 3 visible	GUAM TOTAL				GUAM TOTAL
				iNaturalist.org	Guam videos	Guam hornets at WC	All 3 visible	%			All 3 visible
			BBB	4	2	1	7	0.0538462		BOB	144
			BRB	0	0	0	0
			BRR	0	0	0	0
			BBR	0	0	0	0
			RRR	15	10	21	46	0.353846
			RBR	0	0	0	0
			RBB	18	7	44	69	0.530769
			RRB	4	1	3	8	0.0615385
						SUM	130			SUM	144
	Form eulemoides
148	iNat 198330625	iNat	Andaman Islands, India		R	B		B	O	O	BOO
									1 specimen		All 3 visible
										BOO	1
										SUM	1
	Form deusta		N. Philippines
149	iNat 85488129	iNat	N. Luzon- Baguio	BBB	B	B	B	B	B	B	BBB
150	iNat 197603901	iNat	N. Luzon- Baguio	BBB	B	B	B	B
151	iNat 188751566	iNat	N. Luzon	BBB	B	B	B	B	B	B	BBB
152	iNat 199187609	iNat	N. Luzon- Manila	BBB	B	B	B	B	B	B	BBB
153	iNat 171710353	iNat	N. Luzon	BBB	B	B	B	B	B	B	BBB
154	iNat 159582798	iNat	Luzon, Los Banos	BBB	B	B	B	B	B	B	BBB
155	iNat 182439310	iNat	Luzon	BBB	B	B	B	B	B	B	BBB
156	iNat 145236158	iNat	S. Luzon	BBB	B	B	B	B	B	B	BBB
157	iNat 105023520	iNat	S. Luzon		B		B	B	B	B	BBB
				All 3 visible							All 3 visible
				iNaturalist.org							iNaturalist.org
				8						BBB	8
	Form anthracina (n=9)		South Philippines
158	iNat 146204850	iNat	Philippines- Negros	BBB	B	B	B	B	B	B	BBB
159	iNat 178533719	iNat	Pilippines- Bohoi	BBB	B	B	B	B	B	B	BBB
160	iNat 257340331	iNat	Philippines- Mindanao	BBB	B	B	B	B	B	B	BBB
161	iNat 143684777	iNat	Philippines- Mindanao	BBB	B	B	B	B	B	B	BBB
162	iNat 114230336	iNat	Philippines- Mindanao	BBB	B	B	B	B	B	B	BBB
163	iNat 130895788	iNat	Philippines- Mindanao	BBB	B	B	B	B	B	B	BBB
164	iNat 143489723	iNat	Philippines- Mindanao		B	B		B	B	B	BBB
165	iNat 251601844	iNat	Philippines- Mindanao	BBB	B	B	B	B	B	B	BBB
166	iNat 220546965	iNat	Philiippines- Palawan	BBB	B	B	B	B	B	B	BBB
				All 3 visible							All 3 visible
				iNaturalist.org							iNaturalist.org
				8						BBB	9
	Form trimeres (n=17)
167	iNat 17952211	iNat	Indonesia-Papua Barat-Waigeo	BBB	B	B	B	O	O	B	OOB
168	iNat 255983184	iNat	Indonesia-N. Sulawesi	BBB	B	B	B	O	O	B	OOB
169	iNat 191529868	iNat	Indonesia- S. Sulawesi	BBB	B	B	B	O	O	B	OOB
170	iNat 2219281	iNat	Indonesia-SE- Kabaena Island	BBB	B	B	B	O	O	B	OOB
171	iNat 240298183	iNat	Indonesia-Buton Island					O	O	B	OOB
172	iNat 2761573	iNat	Indonesia-SE-Wakatobi		B			O	O	B	OOB
173	iNat 243778478	iNat	Indonesia- Sumba	BBB	B	B	B	O	O	B	OOB
	(former form trisignata - trimeres)
174	iNat 158545512	iNat	Indonesia: Timor-west	BBB	B	B	B		B	B
175	iNat 243778478	iNat	Timor-Leste	BBB	B	B	B	O	B	B	OBB
176	iNat 128723933	iNat	Timor-Leste	BBB	B	B	B	O	B	B	OBB
177	iNat 239311066	iNat	Timor-Leste	BBB	B	B	B	O	B	B	OBB
178	iNat 698679	iNat	Timor-Leste	BBB	B	B	B	O	B	B	OBB
179	iNat 156547571	iNat	Timor-Leste		B
180	iNat 111199867	iNat	Timor-Leste	BBB	B	B	B	O	B	B	OBB
181	iNat 118981270	iNat	Timor-Leste	BBB	B	B	B	O	B	B	OBB
182	iNat 119709446	iNat	Timor-Leste	BBB	B	B	B	O	B	B	OBB
183	iNat 190187601	iNat	Timor-Leste	BBB	B	B	B	O	B	B	OBB
				All 3 visible							All 3 visible
				iNaturalist.org							iNaturalist.org
				14						OOB	7
										OBB	8
	Form unicolor
	No photos
	form tropica (n=27)
184	iNat 244619460	iNat	Indonesia: Sumbawa	BBB	B	B	B	B	O	B	BOB
185	iNat 178933532	iNat	Indonesia: Lombok		B	B		B	O	B	BOB
186	iNat 45658771	iNat	Indonesia: Lombok	BBB	B	B	B	B	O	B	BOB
187	iNat 176211066	iNat	Indonesia: Penida Is. near Bali	BBB	B	B	B	B	O	B	BOB
188	iNat 142351820	iNat	Indonesia: Bali	BBB	B	B	B	B	O	B	BOB
189	iNat 144284207	iNat	Indonesia: Bali	BBB	B	B	B	B	O	B	BOB
190	iNat 163974353	iNat	Indonesia: Bali	BBB	B	B	B	B	O	B	BOB
191	iNat 104334901	iNat	Indonesia: Bali	BBB	B	B	B	B	O	B	BOB
192	iNat 143994224	iNat	Indonesia: Bali	BBB	B	B	B	B	O	B	BOB
193	iNat 240896037	iNat	Indonesia: Bali	BBB	B	B	B	B	O	B	BOB
194	iNat 94662541	iNat	Indonesia: Bali	BBB	B	B	B	B	O	B	BOB
195	iNat 258352480	iNat	Indonesia: Bali	BBB	B	B	B	B	O	B	BOB
196	iNat 171511616	iNat	Indonesia: Bali	BBB	B	B	B	B	O	B	BOB
197	iNat 88349571	iNat	Indonesia: Java	BBB	B	B	B	B	O	B	BOB
198	iNat 63357085	iNat	Indonesia: Java	BBB	B	B	B	B	O	B	BOB
199	iNat 10745144	iNat	Indonesia: Java	BBB	B	B	B	B	O	B	BOB
200	iNat 175002990	iNat	Indonesia: Java	BBB	B	B	B	B	O	B	BOB
201	iNat 53339662	iNat	Indonesia: Java	BBB	B	B	B	B	O	B	BOB
202	iNat 228584123	iNat	Indonesia: Java	BBB	B	B	B	B	O	B	BOB
203	iNat 240896037	iNat	Indonesia: Java	BBB	B	B	B	B	O	B	BOB
204	iNat 237235514	iNat	Indonesia: Java	BBB	B	B	B	B	O	B	BOB
205	iNat 68052171	iNat	Indonesia: Java	BBB	B	B	B	B	O	B	BOB
206	iNat 140960963	iNat	Indonesia: Java	BBB	B	B	B	B	O	B	BOB
207	iNat 105703265	iNat	Indonesia: Java	BBB	B	B	B	B	O	B	BOB
208	iNat 145221270	iNat	Indonesia: Java	BBB	B	B	B	B	O	B	BOB
209	iNat 16091776	iNat	Indonesia: Java	BBB	B	B	B	B	O	B	BOB
210	iNat 142915213	iNat	Indonesia: Java	BBB	B	B	B	B	O	B	BOB
				All 3 visible							All 3 visible
				iNaturalist.org							iNaturalist.org
				26						BOB	27
	Form leefmansi (n=39)
211	INat 70488933	iNat	Indonesia: Sumatra	BBB	B	B	B	B	O	B	BOB
212	iNat 95365116	iNat	Indonesia: Sumatra	BBB	B	B	B	B	O	B	BOB
213	iNat 174845561	iNat	Indonesia: Sumatra	BBB	B	B	B	B	O	B	BOB
214	iNat 199985494	iNat	Indonesia: Sumatra	BBB	B	B	B	B	O	B	BOB
215	iNat 256591834	iNat	Indonesia: Sumatra	BBB	B	B	B	B	O	B	BOB
216	iNat 122894766	iNat	Singapore	BBB	B	B	B	B	O	B	BOB
217	iNat 193427517	iNat	Singapore	BBB	B	B	B	B	O	B	BOB
218	iNat 61632419	iNat	Singapore	BBB	B	B	B	B	O	B	BOB
219	iNat 194794723	iNat	Singapore	BBB	B	B	B	B	O	B	BOB
220	iNat 10053307	iNat	Singapore	BBB	B	B	B	B	O	B	BOB
221	iNat 183785121	iNat	Singapore	BBB	B	B	B	B	O	B	BOB
222	iNat 108705289	iNat	Singapore	BBB	B	B	B	B	O	B	BOB
223	iNat 194890384	iNat	Singapore	BBB	B	B	B	B	O	B	BOB
224	iNat 191264983	iNat	Singapore	BBB	B	B	B	B	O	B	BOB
225	iNat 101122938	iNat	Singapore	BBB	B	B	B	B	O	B	BOB
226	iNat 60170339	iNat	Singapore	BBB	B	B	B	B	O	B	BOB
227	iNat 70078953	iNat	Singapore	BBB	B	B	B	B	O	B	BOB
228	iNat 11387624	iNat	Singapore	BBB	B	B	B	B	O	B	BOB
229	iNat 1986158	iNat	Singapore	BBB	B	B	B	B	O	B	BOB
230	iNat 225469085	iNat	Singapore	BBB	B	B	B	B	O	B	BOB
231	iNat 255947090	iNat	Singapore
232	iNat 233566670	iNat	Singapore	BBB	B	B	B	B	O	B	BOB
233	iNat 174230625	iNat	Singapore	BBB	B	B	B	B	O	B	BOB
234	iNat 131133893	iNat	Malaysia-KL	BBB	B	B	B	B	O	B	BOB
235	iNat 91005127	iNat	Malaysia-KL	BBB	B	B	B	B	O	B	BOB
236	iNat 163070397	iNat	Malaysia-KL	BBB	B	B	B	B	O	B	BOB
237	iNat 200608356	iNat	Malaysia	BBB	B	B	B	B	O	B	BOB
238	iNat 217260726	iNat	Malaysia	BBB	B	B	B	B	O	B	BOB
239	iNat 71138300	iNat	Malaysia	BBB	B	B	B	B	O	B	BOB
240	iNat 220237591	iNat	Malaysia-Kelantan	BBB	B	B	B	B	O	B	BOB
241	iNat 17706466	iNat	Malaysia-Penang	BBB	B	B	B	B	O	B	BOB
242	iNat 181330185	iNat	Malaysia-Penang	BBB	B	B	B	B	O	B	BOB
243	iNat 70264284	iNat	Malaysia-Penang	BBB	B	B	B	B	O	B	BOB
244	iNat 35979570	iNat	Malaysia-Penang	BBB	B	B	B	B	O	B	BOB
245	iNat 247488569	iNat	Malaysia-Langkawi	BBB	B	B	B	B	O	B	BOB
	Thailand
246	iNat 94207085	iNat	Thailand-Songkhla	BBB	B	B	B	B	O	B	BOB
247	iNat 112489322	iNat	Thailand-Trang	BBB	B	B	B	B	O	B	BOB
248	iNat 177943306	iNat	Thailand-Krabi	BBB	B	B	B	B	O	B	BOB
249	iNat 243021806	iNat	Thailand-Nakhon Si Thammarat
250	iNat 127807307	iNat	Thailand-Kho Samui	BBB	B	B	B	B	O	B	BOB
251	iNat 166406858	iNat	Thailand-Chumphon	BBB	B	B	B	B	O	B	BOB
	Vietnam							B	O	B	BOB
252	iNat 197793735	iNat	Vietnam-S- Bin Duong	BBB	B	B	B	B	O	B	BOB
253	iNat 37023128	iNat	Vietnam- S-HCM City	BBB	B	B	B	B	O	B	BOB
254	iNat 200335931	iNat	Vietnam- S-HCM City	BBB	B	B	B	B	O	B	BOB
255	iNat 241852468	iNat	Vietnam- Da Nang			B	B	B	O	B	BOB
256	iNat 196045092	iNat	Vietnam- Da Nang	BBB	B	B	B	B	O	B	BOB
257	iNat 196160342	iNat	Vietnam- N- Hanoi	RBB	R	B	B	B	O	B	BOB
258	iNat 35480064	iNat	Vietnam- N- Cat Ba Island	RRR	R	R	R	B	O	B	BOB
259	iNat 44206286	iNat	Vietnam- N- Cat Ba Island		R		R	B	O	B	BOB
260	iNat 63238076	iNat	Vietnam- N- Cuc Phuong NP	BBB	B	B	B	B	O	B	BOB
261	iNat 142274533	iNat	Vietnam- N- south of Hanoi	BBB	B	B	B	B	O	B	BOB
	Laos
262	iNat 41278979	iNat	Laos-Luang Prabang	BBB	B	B	B	B	O	B	BOB
263	iNat 201479062	iNat	Laos-Luang Prabang	BBB	B	B	B	B	O	B	BOB
264	iNat 41155445	iNat		BBB	B	B	B	B	O	B	BOB
	Borneo
265	iNat 217204055	iNat	Indonesia- W. Kalimantan	BBB	B	B	B	B	O	B	BOB
266	INat 249129474	iNat	Indonesia- C. Kalimantan	BBB	B	B	B	B	O	B	BOB
267	iNat 254689396	iNat	Indonesia- S. Kalimantan	BBB	B	B	B	B	O	B	BOB
268	iNat 57803604	iNat	Malaysia: Sarawak-Kuching	BBB	B	B	B	B	O	B	BOB
269	iNat 90625182	iNat	Malaysia: Sarawak-Kapit	BBB	B	B	B	B	O	B	BOB
270	iNat 202632379	iNat	Malaysia: Sarawak-Miri	BBB	B	B	B	B	O	B	BOB
271	iNat 226928720	iNat	Malaysia: Sarawak-Marudi	BBB	B	B	B	B	O	B	BOB
272	iNat 232837805	iNat	Brunei: East	BBB	B	B	B	B	O	B	BOB
273	iNat 56113315	iNat	Brunei: West	BBB	B	B	B	B	O	B	BOB
274	iNat 113068464	iNat	Brunei: West	BBB	B	B	B	O	O	B	BOB
275	iNat 203471200	iNat	Brunei: West	BBB	B	B	B	B	O	B	BOB
276	iNat 189471648	iNat	Malaysia: Sabah-Gaya Island	BBB	B	B	B	B	O	B	BOB
277	iNat 19135243	iNat	Malaysia: Sabah-KK	BBB	B	B	B	B	O	B	BOB
278	iNat 50389545	iNat	Malaysia: Sabah-Tuaran	BBB	B	B	B	B	O	B	BOB
279	iNat 36284702	iNat	Malaysia: Sabah-Kundasang	BBB	B	B	B	B	O	B	BOB
280	iNat 221521846	iNat	Malaysia: Sabah-Beluran	BBB	B	B	B	B	O	B	BOB
281	iNat 190373401	iNat	Malaysia: Sabah-Sepilok	BBB	B	B	B	B	O	B	BOB
282	iNat 168950936	iNat	Malaysia: Sabah-Sepilok	BBB	B	B	B	B	O	B	BOB
283	iNat 187754304	iNat	Malaysia: Sabah-Sepilok	BBB	B	B	B	B	O	B	BOB
284	iNat 66473460	iNat	Malaysia: Sabah-Sandakan	BBB	B	B	B	B	O	B	BOB
285	iNat 250128457	iNat	Malaysia: Sabah-Kinabatangan WS	BBB	B	B	B	B	O	B	BOB
286	iNat 137833434	iNat	Malaysia: Sabah-Kinatarangan WS	BBB	B	B	B	B	O	B	BOB
287	iNat 126583115	iNat	Malaysia: Sabah-Kinabatangan	BBB	B	B	B	B	O	B	BOB
288	iNat 217860889	iNat	Malaysia: Sabah-Lahad Datu	BBB	B	B	B	B	O	B	BOB
289	iNat 176135373	iNat	Malaysia: Sabah-Ranau			B	B	B	O	B	BOB
290	iNar 28662120	iNat	Malaysia: Sabah-Tongod	BBB	B	B	B	B	O	B	BOB
				All 3 visible							All 3 visible
				iNaturalist.org	%						iNaturalist.org
			BBB	73	0.973333					BOB	79
			RBB	1	0.0133333
			RRR	1	0.0133333
	Form haematodes
	China
291	iNat 159340763	iNat	China: Hong Kong (n = 25)	RRR	R	R	R	B	O	B	BOB
292	iNat 14129950	iNat	China: Hong Kong	RRB	R	R	B	B	O	B	BOB
293	iNat 28833644	iNat	China: Hong Kong	RRR	R	R	R	B	O	B	BOB
294	iNat 59556815	iNat	China: Hong Kong	RRR	R	R	R	B	O	B	BOB
295	iNat 50440514	iNat	China: Hong Kong	RRR	R	R	R	B	O	B	BOB
296	iNat 78518610	iNat	China: Hong Kong	RRR	R	R	R	B	O	B	BOB
297	iNat 178527165	iNat	China: Hong Kong	RRR	R	R	R	B	O	B	BOB
298	iNat 63949510	iNat	China: Hong Kong	RRR	R	R	R	B	O	B	BOB
299	iNat 194961035	iNat	China: Hong Kong		R			B	O	B	BOB
300	iNat 139308774	iNat	China: Hong Kong	RRR	R	R	R	B	O	B	BOB
301	iNat 181666287	iNat	China: Hong Kong	RRR	R	R	R	B	O	B	BOB
302	iNat 233376824	iNat	China: Hong Kong	RRR	R	R	R	B	O	B	BOB
303	iNat 60269336	iNat	China: Hong Kong	RRR	R	R	R	B	O	B	BOB
304	iNat 44474421	iNat	China: Hong Kong	RRR	R	R	R	B	O	B	BOB
305	iNat 66177779	iNat	China: Hong Kong	RRR	R	R	R	B	O	B	BOB
306	iNat 138495713	iNat	China: Hong Kong	RRR	R	R	R	B	O	B	BOB
307	iNat 249640441	iNat	China: Hong Kong	RRR	R	R	R	B	O	B	BOB
308	iNat 58382502	iNat	China: Hong Kong	RRR	R	R	R	B	O	B	BOB
309	iNat 45290624	iNat	China: Hong Kong	RRR	R	R	R	B	O	B	BOB
310	iNat 62129879	iNat	China: Hong Kong	RRR	R	R	R	B	O	B	BOB
311	iNat 92359144	iNat	China: Hong Kong	RRR	R	R	R	B	O	B	BOB
312	iNat 62129879	iNat	China: Hong Kong	RRR	R	R	R	B	O	B	BOB
313	iNat 140460224	iNat	China: Hong Kong	RRR	R	R	R	B	O	B	BOB
314	iNat 88777769	iNat	China: Hong Kong	RRR	R	R	B	B	O	B	BOB
315	iNat 3775949	iNat	China: Hong Kong	RRR	R	R	R	B	O	B	BOB
316	iNat 99689455	iNat	China: Guandong Prov.	RRB	R	R	B	B	O	B	BOB
317	iNat 132285676	iNat	China: Yunnan Prov.	BBB	B	B	B	B	O	B	BOB
318	iNat 236532289	iNat	China: Yunnan Prov.	BBB	B	B	B	B	O	B	BOB
319	iNat 138809982	iNat	China: Yunnan Prov.	BBB	B	B	B	B	O	B	BOB
	Nepal
320	iNat 251186659	iNat	Nepal	RRR	R	R	R	B	O	B	BOB
321	iNat 44676527	iNat	Nepal	RRB	R	R	B	B	O	B	BOB
322	iNat 41531297	iNat	Nepal	RRR	R	R	R	B	O	B	BOB
323	iNat 128282371	iNat	Nepal	RRR	R	R	R	B	O	B	BOB
324	iNat 35946981	iNat	Nepal	BBB	B	B	B	B	O	B	BOB
325	iNat 186840152	iNat	Nepal	RRR	R	R	R	B	O	B	BOB
	Pakistan
326	iNat 159851189	iNat	Pakistan: Swat Valley			R	R	B	O
327	iNat 188005563	iNat	Pakistan: Peshawar	RRR	R	R	R	B	O	B	BOB
328	iNat 175950098	iNat	Pakistan	RRR	R	R	R	B	O	B	BOB
329	iNat 185562063	iNat	Pakistan: Islamabad	RRR	R	R	R	B	O	B	BOB
330	iNat 169875665	iNat	Pakistan: Islamabad	RRR	R	R	R	B	O	B	BOB
	India (+2 Bangladesh)
331	iNat 131885143	iNat	India: Uttarakhand	RRR	R	R	R	B	O	B	BOB
332	iNat 180886376	iNat	India: Uttarakhand	RRR	R	R	R	B	O	B	BOB
333	iNat 107190068	iNat	India: Uttar Pradesh	RRR	R	R	R	B	O	B	BOB
334	iNat 186374581	iNat	India: Uttar Pradesh	RRR	R	R	R	B	O	B	BOB
335	iNat 198371041	iNat	India: Bihar	RRR	R	R	R	B	O	B	BOB
336	iNat 246587802	iNat	India: Arunachal Pradesh	BBB	B	B	B	B	O
337	iNat 254484388	iNat	India: Arunachal Pradesh	BBB	B	B	B	B	O	B	BOB
338	iNat 116248204	iNat	India: Arunachal Pradesh	BBB	B	B	B	B	O	B	BOB
339	iNat 88663242	iNat	India: Assam	BBB	B	B	B	B	O	B	BOB
340	iNat 242634538	iNat	India: Assam	BBB	B	B	B	B	O	B	BOB
341	iNat 153663199	iNat	India: Assam	RBB	R	B	B	O	O	B	OOB
342	iNat 250105314	iNat	Bangladesh	RBB	R	B	B	B	O	B	BOB
343	iNat 51778525	iNat	Bangladesh	RRR	R	R	R	B	O	B	BOB
344	iNat 105653173	iNat	India: Kolkata	RRR	R	R	R	B	O	B	BOB
345	iNat 131428097	iNat	India: Kolkata		R			B	O	B	BOB
346	iNat 131428097	iNat	India: Kolkata	RRR	R	R	R	O	O	B	OOB
347	iNat 173350369	iNat	India: Kolkata	RRR	R	R	R	B	O	B	BOB
348	iNat 144547313	iNat	India: West Bengal-Sundurbans	RRR	R	R	R	B	O	B	BOB
349	iNat 69543192	iNat	India: Mumbai	RRR	R	R	R	B	O	B	BOB
350	iNat 56697429	iNat	India: Mumbai	RRR	R	R	R	B	O	B	BOB
351	iNat 19047898	iNat	India: Mumbai	RRR	R	R	R	B	O	B	BOB
352	iNat 55505992	iNat	India: Mumbai	RRR	R	R	R	B	O	B	BOB
353	iNat 250897394	iNat	India: Mumbai	RRR	R	R	R	B	O	B	BOB
354	iNat 162420956	iNat	India: Mumbai	RRR	R	R	R	B	O	B	BOB
355	iNat 136551065	iNat	India: Mumbai	RRR	R	R	R	B	O	B	BOB
356	iNat 48291309	iNat	India: Pune	RRR	R	R	R	B	O	B	BOB
357	iNat 141947673	iNat	India: Pune	RRR	R	R	R	B	O	B	BOB
358	iNat 92477871	iNat	India: Pune	RRR	R	R	R	B	O	B	BOB
359	iNat 250154164	iNat	India: Pune	RRR	R	R	R	B	O	B	BOB
360	iNat 220199903	iNat	India: Pune	RRR	R	R	R	B	O	B	BOB
361	iNat 87535145	iNat	India: Pune	RRR	R	R	R	B	O	B	BOB
362	iNat 128613896	iNat	India: Bengaluru	RRR	R	R	R	B	O	B	BOB
363	iNat 207331696	iNat	India: Bengaluru	RRR	R	R	R	B	O	B	BOB
364	iNat 183985683	iNat	India: Bengaluru	RBB	R	B	B	B	O	B	BOB
365	iNat 169698143	iNat	India: Bengaluru	RRR	R	R	R	B	O	B	BOB
366	iNat 210095261	iNat	India: Bengaluru	RRR	R	R	R	B	O	B	BOB
367	iNat 222993039	iNat	India: Bengaluru	RRR	R	R	R	B	O	B	BOB
368	iNat 199018601	iNat	India: Bengaluru	RRR	R	R	R	B	O	B	BOB
369	iNat 15605979	iNat	India: Bengaluru	RRR	R	R	R	B	O	B	BOB
370	iNat 260223509	iNat	India: Bengaluru	RBB	R	B	B	B	O	B	BOB
371	iNat 113234749	iNat	India: Bengaluru	RRR	R	R	R	B	O	B	BOB
372	iNat 234475105	iNat	India: Kochi	RRR	R	R	R	B	O	B	BOB
373	iNat 48535813	iNat	India: Kochi		R	R		B	O	B	BOB
374	iNat 84403637	iNat	India: Kochi	RRR	R	R	R	B	O	B	BOB
375	iNat 227092366	iNat	India: Kochi	RRR	R	R	R	B	O	B	BOB
376	iNat 102505560	iNat	India: Tamil Nadu	RRB	R	B	B	B	O	B	BOB
	Sri Lanka
377	iNat 256065480	iNat	Sri Lanka	RRR	R	R	R	B	O	B	BOB
378	iNat 93645651	iNat	Sri Lanka	RRR	R	R	R	B	O	B	BOB
379	iNat 107864839	iNat	Sri Lanka	RRR	R	R	R	B	O	B	BOB
380	iNat 136873515	iNat	Sri Lanka	RRR	R	R	R	B	O	B	BOB
381	iNat 186418124	iNat	Sri Lanka	RRB	R	R	B	B	O	B	BOB
382	iNat 101999657	iNat	Sri Lanka	RRR	R	R	R	B	O	B	BOB
383	iNat 179641984	iNat	Sri Lanka	RRR	R	R	R	B	O	B	BOB
384	iNat 58157267	iNat	Sri Lanka	RRR	R	R	R	B	O	B	BOB
385	iNat 208675883	iNat	Sri Lanka	RRR	R	R	R	B	O	B	BOB
386	iNat 67527541	iNat	Sri Lanka	RRB	R	R	B	B	O	B	BOB
				All 3 visible							GUAM TOTAL
				iNaturalist.org	%						All 3 visible	%
			BBB	9	0.0978261					BOB	92	0.978723
			BRB	0						OOB	2	0.0212766
			BRR	0
			BBR	0
			RRR	73	0.793478
			RBR	0
			RBB	4	0.0434783
			RRB	6	0.0652174
			SUM	92

## Sheet: Fig8
iNaturalist entries, publically available from https://www.inaturalist.org/
Accessed July 17, 2025
Only Research Grade records were used
Count	iNaturalist.org oberservation #	quality_grade	latitude	longitude	scientific_name	common_name	iconic_taxon_name	taxon_id
1	29936	research	11.5544	76.0891	Vespa tropica	Greater Banded Hornet	Insecta	366226
2	430573	research	22.283	114.136	Vespa tropica	Greater Banded Hornet	Insecta	366226
3	431346	research	1.35208	103.82	Vespa tropica	Greater Banded Hornet	Insecta	366226
4	698679	research	-8.53395	125.608	Vespa tropica	Greater Banded Hornet	Insecta	366226
5	832020	research	1.40698	103.785	Vespa tropica	Greater Banded Hornet	Insecta	366226
6	1021399	research	22.4247	114.354	Vespa tropica	Greater Banded Hornet	Insecta	366226
7	1462603	research	22.4222	114.237	Vespa tropica	Greater Banded Hornet	Insecta	366226
8	1986158	research	1.29609	103.769	Vespa tropica	Greater Banded Hornet	Insecta	366226
9	2219281	research	-5.20177	121.999	Vespa tropica	Greater Banded Hornet	Insecta	366226
10	2761573	research	-5.53163	123.697	Vespa tropica	Greater Banded Hornet	Insecta	366226
11	3663868	research	13.5054	144.802	Vespa tropica	Greater Banded Hornet	Insecta	366226
12	3710757	research	13.4166	144.736	Vespa tropica	Greater Banded Hornet	Insecta	366226
13	3775949	research	22.4482	114.32	Vespa tropica	Greater Banded Hornet	Insecta	366226
14	3846302	research	13.4974	144.771	Vespa tropica	Greater Banded Hornet	Insecta	366226
15	3869976	research	13.431	144.8	Vespa tropica	Greater Banded Hornet	Insecta	366226
16	4119009	research	13.4604	144.671	Vespa tropica	Greater Banded Hornet	Insecta	366226
17	4495274	research	13.4748	144.754	Vespa tropica	Greater Banded Hornet	Insecta	366226
18	4533841	research	22.4299	114.181	Vespa tropica	Greater Banded Hornet	Insecta	366226
19	4722956	research	13.4748	144.828	Vespa tropica	Greater Banded Hornet	Insecta	366226
20	4844969	research	13.4986	144.795	Vespa tropica	Greater Banded Hornet	Insecta	366226
21	4917325	research	13.328	144.653	Vespa tropica	Greater Banded Hornet	Insecta	366226
22	5186419	research	13.284	144.755	Vespa tropica	Greater Banded Hornet	Insecta	366226
23	5671883	research	5.35647	100.291	Vespa tropica	Greater Banded Hornet	Insecta	366226
24	5715743	research	17.5907	100.059	Vespa tropica	Greater Banded Hornet	Insecta	366226
25	6022629	research	-6.75345	106.857	Vespa tropica	Greater Banded Hornet	Insecta	366226
26	6244836	research	22.2062	114.024	Vespa tropica	Greater Banded Hornet	Insecta	366226
27	6978528	research	16.4156	120.604	Vespa tropica	Greater Banded Hornet	Insecta	366226
28	7195936	research	13.3585	144.769	Vespa tropica	Greater Banded Hornet	Insecta	366226
29	7505785	research	22.3103	114.24	Vespa tropica	Greater Banded Hornet	Insecta	366226
30	8444672	research	13.5059	144.84	Vespa tropica	Greater Banded Hornet	Insecta	366226
31	8872785	research	19.2965	82.7037	Vespa tropica	Greater Banded Hornet	Insecta	366226
32	8880517	research	19.2963	82.7046	Vespa tropica	Greater Banded Hornet	Insecta	366226
33	8950451	research	13.4322	144.803	Vespa tropica	Greater Banded Hornet	Insecta	366226
34	8952736	research	1.40677	103.828	Vespa tropica	Greater Banded Hornet	Insecta	366226
35	8962229	research	13.4304	144.799	Vespa tropica	Greater Banded Hornet	Insecta	366226
36	8991675	research	13.4306	144.801	Vespa tropica	Greater Banded Hornet	Insecta	366226
37	8992107	research	13.4305	144.801	Vespa tropica	Greater Banded Hornet	Insecta	366226
38	9040130	research	13.4306	144.801	Vespa tropica	Greater Banded Hornet	Insecta	366226
39	9098589	research	2.85996	101.964	Vespa tropica	Greater Banded Hornet	Insecta	366226
40	9419806	research	-7.80766	110.391	Vespa tropica	Greater Banded Hornet	Insecta	366226
41	9503980	research	24.432	92.3307	Vespa tropica	Greater Banded Hornet	Insecta	366226
42	9963435	research	13.3578	103.916	Vespa tropica	Greater Banded Hornet	Insecta	366226
43	10053307	research	1.36848	103.75	Vespa tropica	Greater Banded Hornet	Insecta	366226
44	10073608	research	13.4091	103.858	Vespa tropica	Greater Banded Hornet	Insecta	366226
45	10346411	research	17.6826	102.464	Vespa tropica	Greater Banded Hornet	Insecta	366226
46	10397986	research	27.0292	89.0562	Vespa tropica	Greater Banded Hornet	Insecta	366226
47	11387624	research	1.29687	103.766	Vespa tropica	Greater Banded Hornet	Insecta	366226
48	12038835	research	1.3288	103.828	Vespa tropica	Greater Banded Hornet	Insecta	366226
49	12203971	research	6.44939	80.416	Vespa tropica	Greater Banded Hornet	Insecta	366226
50	13285027	research	19.07	99.0803	Vespa tropica	Greater Banded Hornet	Insecta	366226
51	13674017	research	22.4212	87.3256	Vespa tropica	Greater Banded Hornet	Insecta	366226
52	14038192	research	1.35838	103.777	Vespa tropica	Greater Banded Hornet	Insecta	366226
53	14129950	research	22.3867	113.922	Vespa tropica	Greater Banded Hornet	Insecta	366226
54	14867666	research	12.3201	76.6035	Vespa tropica	Greater Banded Hornet	Insecta	366226
55	14870626	research	22.2711	113.997	Vespa tropica	Greater Banded Hornet	Insecta	366226
56	15605979	research	13.0769	77.6397	Vespa tropica	Greater Banded Hornet	Insecta	366226
57	15838950	research	22.2716	114.144	Vespa tropica	Greater Banded Hornet	Insecta	366226
58	15902349	research	22.4691	114.195	Vespa tropica	Greater Banded Hornet	Insecta	366226
59	16065803	research	23.4736	87.3022	Vespa tropica	Greater Banded Hornet	Insecta	366226
60	16091776	research	-6.16096	106.852	Vespa tropica	Greater Banded Hornet	Insecta	366226
61	16117765	research	22.2886	113.922	Vespa tropica	Greater Banded Hornet	Insecta	366226
62	16346343	research	22.373	114.262	Vespa tropica	Greater Banded Hornet	Insecta	366226
63	16351407	research	22.3826	114.266	Vespa tropica	Greater Banded Hornet	Insecta	366226
64	16410411	research	22.4462	114.138	Vespa tropica	Greater Banded Hornet	Insecta	366226
65	16444856	research	22.4461	114.138	Vespa tropica	Greater Banded Hornet	Insecta	366226
66	16858460	research	13.5314	144.872	Vespa tropica	Greater Banded Hornet	Insecta	366226
67	16861783	research	13.5319	144.872	Vespa tropica	Greater Banded Hornet	Insecta	366226
68	16921239	research	22.469	114.195	Vespa tropica	Greater Banded Hornet	Insecta	366226
69	17021270	research	1.36026	103.777	Vespa tropica	Greater Banded Hornet	Insecta	366226
70	17026468	research	22.3822	114.218	Vespa tropica	Greater Banded Hornet	Insecta	366226
71	17398893	research	13.347	103.821	Vespa tropica	Greater Banded Hornet	Insecta	366226
72	17706466	research	5.4677	100.241	Vespa tropica	Greater Banded Hornet	Insecta	366226
73	17731912	research	13.5313	144.873	Vespa tropica	Greater Banded Hornet	Insecta	366226
74	17740523	research	17.2517	77.5908	Vespa tropica	Greater Banded Hornet	Insecta	366226
75	17758516	research	13.4332	144.795	Vespa tropica	Greater Banded Hornet	Insecta	366226
76	17797499	research	22.2596	113.995	Vespa tropica	Greater Banded Hornet	Insecta	366226
77	17897733	research	11.6543	76.04	Vespa tropica	Greater Banded Hornet	Insecta	366226
78	17907197	research	22.2604	113.995	Vespa tropica	Greater Banded Hornet	Insecta	366226
79	17952211	research	-0.450986	130.693	Vespa tropica	Greater Banded Hornet	Insecta	366226
80	18030355	research	19.221	72.9068	Vespa tropica	Greater Banded Hornet	Insecta	366226
81	18112521	research	22.2375	114.223	Vespa tropica	Greater Banded Hornet	Insecta	366226
82	18112551	research	22.2375	114.223	Vespa tropica	Greater Banded Hornet	Insecta	366226
83	18112838	research	22.2375	114.223	Vespa tropica	Greater Banded Hornet	Insecta	366226
84	18277271	research	22.2373	114.223	Vespa tropica	Greater Banded Hornet	Insecta	366226
85	18433360	research	11.8488	75.9521	Vespa tropica	Greater Banded Hornet	Insecta	366226
86	18532302	research	17.7082	73.9813	Vespa tropica	Greater Banded Hornet	Insecta	366226
87	18697862	research	14.0805	100.612	Vespa tropica	Greater Banded Hornet	Insecta	366226
88	18829743	research	13.4915	144.846	Vespa tropica	Greater Banded Hornet	Insecta	366226
89	18835787	research	13.4988	144.823	Vespa tropica	Greater Banded Hornet	Insecta	366226
90	18839168	research	13.5329	144.871	Vespa tropica	Greater Banded Hornet	Insecta	366226
91	18853748	research	13.5321	144.872	Vespa tropica	Greater Banded Hornet	Insecta	366226
92	18854829	research	13.4306	144.801	Vespa tropica	Greater Banded Hornet	Insecta	366226
93	19047898	research	19.2946	72.9261	Vespa tropica	Greater Banded Hornet	Insecta	366226
94	19135243	research	5.96787	116.097	Vespa tropica	Greater Banded Hornet	Insecta	366226
95	19244837	research	19.8903	82.6909	Vespa tropica	Greater Banded Hornet	Insecta	366226
96	19248770	research	22.2434	113.975	Vespa tropica	Greater Banded Hornet	Insecta	366226
97	19436910	research	3.23516	101.623	Vespa tropica	Greater Banded Hornet	Insecta	366226
98	19607340	research	15.6031	73.8219	Vespa tropica	Greater Banded Hornet	Insecta	366226
99	20995573	research	1.34568	103.836	Vespa tropica	Greater Banded Hornet	Insecta	366226
100	21056124	research	12.8949	77.5915	Vespa tropica	Greater Banded Hornet	Insecta	366226
101	21105779	research	1.40024	103.82	Vespa tropica	Greater Banded Hornet	Insecta	366226
102	21251646	research	22.2947	114.015	Vespa tropica	Greater Banded Hornet	Insecta	366226
103	22256483	research	6.31645	80.9012	Vespa tropica	Greater Banded Hornet	Insecta	366226
104	22318780	research	-8.65507	115.126	Vespa tropica	Greater Banded Hornet	Insecta	366226
105	22354067	research	6.12253	81.0373	Vespa tropica	Greater Banded Hornet	Insecta	366226
106	22502103	research	12.5776	79.8256	Vespa tropica	Greater Banded Hornet	Insecta	366226
107	22560180	research	12.713	80.2266	Vespa tropica	Greater Banded Hornet	Insecta	366226
108	22746835	research	7.26917	80.6044	Vespa tropica	Greater Banded Hornet	Insecta	366226
109	23037469	research	5.3547	100.302	Vespa tropica	Greater Banded Hornet	Insecta	366226
110	23097533	research	3.1183	101.655	Vespa tropica	Greater Banded Hornet	Insecta	366226
111	23633796	research	5.35705	100.289	Vespa tropica	Greater Banded Hornet	Insecta	366226
112	23903774	research	5.3547	100.297	Vespa tropica	Greater Banded Hornet	Insecta	366226
113	23906929	research	8.13151	79.7279	Vespa tropica	Greater Banded Hornet	Insecta	366226
114	24237917	research	22.2158	113.916	Vespa tropica	Greater Banded Hornet	Insecta	366226
115	24425359	research	22.3476	113.535	Vespa tropica	Greater Banded Hornet	Insecta	366226
116	24580799	research	3.33432	101.431	Vespa tropica	Greater Banded Hornet	Insecta	366226
117	25740021	research	20.7948	106.99	Vespa tropica	Greater Banded Hornet	Insecta	366226
118	25785985	research	3.16657	101.664	Vespa tropica	Greater Banded Hornet	Insecta	366226
119	26863451	research	5.97904	116.134	Vespa tropica	Greater Banded Hornet	Insecta	366226
120	28659959	research	21.91	101.266	Vespa tropica	Greater Banded Hornet	Insecta	366226
121	28659995	research	21.91	101.266	Vespa tropica	Greater Banded Hornet	Insecta	366226
122	28662120	research	4.74005	116.864	Vespa tropica	Greater Banded Hornet	Insecta	366226
123	28833644	research	22.2885	113.922	Vespa tropica	Greater Banded Hornet	Insecta	366226
124	28990051	research	18.7905	98.983	Vespa tropica	Greater Banded Hornet	Insecta	366226
125	29564836	research	1.37725	103.881	Vespa tropica	Greater Banded Hornet	Insecta	366226
126	29770027	research	23.2964	101.361	Vespa tropica	Greater Banded Hornet	Insecta	366226
127	29853214	research	12.8934	77.5945	Vespa tropica	Greater Banded Hornet	Insecta	366226
128	30469389	research	-8.61023	115.315	Vespa tropica	Greater Banded Hornet	Insecta	366226
129	31109085	research	2.52817	101.815	Vespa tropica	Greater Banded Hornet	Insecta	366226
130	31300431	research	22.5612	114.018	Vespa tropica	Greater Banded Hornet	Insecta	366226
131	31333129	research	-6.41895	106.837	Vespa tropica	Greater Banded Hornet	Insecta	366226
132	31548478	research	-8.42023	115.389	Vespa tropica	Greater Banded Hornet	Insecta	366226
133	31840542	research	12.8951	77.5924	Vespa tropica	Greater Banded Hornet	Insecta	366226
134	32573257	research	22.3517	114.097	Vespa tropica	Greater Banded Hornet	Insecta	366226
135	32738317	research	13.4305	144.801	Vespa tropica	Greater Banded Hornet	Insecta	366226
136	32926004	research			Vespa tropica	Greater Banded Hornet	Insecta	366226
137	33184876	research	18.7684	99.035	Vespa tropica	Greater Banded Hornet	Insecta	366226
138	33428253	research	2.52818	101.815	Vespa tropica	Greater Banded Hornet	Insecta	366226
139	33520937	research	22.3808	114.273	Vespa tropica	Greater Banded Hornet	Insecta	366226
140	33579959	research	-7.65573	110.559	Vespa tropica	Greater Banded Hornet	Insecta	366226
141	33629799	research	-7.81171	110.419	Vespa tropica	Greater Banded Hornet	Insecta	366226
142	33747468	research	9.95071	78.0226	Vespa tropica	Greater Banded Hornet	Insecta	366226
143	33876938	research	12.9793	77.6642	Vespa tropica	Greater Banded Hornet	Insecta	366226
144	34057582	research	12.909	77.4908	Vespa tropica	Greater Banded Hornet	Insecta	366226
145	34295351	research	22.3517	114.097	Vespa tropica	Greater Banded Hornet	Insecta	366226
146	34486376	research	13.4306	144.801	Vespa tropica	Greater Banded Hornet	Insecta	366226
147	34671832	research	-7.32672	108.237	Vespa tropica	Greater Banded Hornet	Insecta	366226
148	34726554	research	22.3517	114.097	Vespa tropica	Greater Banded Hornet	Insecta	366226
149	35078831	research	22.118	113.562	Vespa tropica	Greater Banded Hornet	Insecta	366226
150	35192172	research	10.2779	77.1674	Vespa tropica	Greater Banded Hornet	Insecta	366226
151	35355355	research	-7.35108	108.223	Vespa tropica	Greater Banded Hornet	Insecta	366226
152	35356435	research	-7.35122	108.223	Vespa tropica	Greater Banded Hornet	Insecta	366226
153	35358010	research	-7.35018	108.223	Vespa tropica	Greater Banded Hornet	Insecta	366226
154	35480064	research	20.8262	107.069	Vespa tropica	Greater Banded Hornet	Insecta	366226
155	35568968	research	20.7943	106.991	Vespa tropica	Greater Banded Hornet	Insecta	366226
156	35909115	research	13.4308	144.801	Vespa tropica	Greater Banded Hornet	Insecta	366226
157	35946981	research	28.2059	83.9632	Vespa tropica	Greater Banded Hornet	Insecta	366226
158	35979570	research	5.35694	100.291	Vespa tropica	Greater Banded Hornet	Insecta	366226
159	36092671	research	10.2775	77.1656	Vespa tropica	Greater Banded Hornet	Insecta	366226
160	36126998	research	-7.33543	108.225	Vespa tropica	Greater Banded Hornet	Insecta	366226
161	36138013	research	5.80889	102.147	Vespa tropica	Greater Banded Hornet	Insecta	366226
162	36255115	research	-7.34046	108.223	Vespa tropica	Greater Banded Hornet	Insecta	366226
163	36284702	research	5.91506	116.556	Vespa tropica	Greater Banded Hornet	Insecta	366226
164	36492448	research	13.445	144.755	Vespa tropica	Greater Banded Hornet	Insecta	366226
165	36522624	research	10.2777	77.1657	Vespa tropica	Greater Banded Hornet	Insecta	366226
166	36582042	research	13.4443	144.794	Vespa tropica	Greater Banded Hornet	Insecta	366226
167	36669709	research	12.8802	77.5295	Vespa tropica	Greater Banded Hornet	Insecta	366226
168	36747541	research	21.7559	72.1292	Vespa tropica	Greater Banded Hornet	Insecta	366226
169	37023128	research	10.8434	106.687	Vespa tropica	Greater Banded Hornet	Insecta	366226
170	37125218	research	4.63108	101.156	Vespa tropica	Greater Banded Hornet	Insecta	366226
171	37540577	research	10.6055	103.302	Vespa tropica	Greater Banded Hornet	Insecta	366226
172	37871386	research	1.40446	103.973	Vespa tropica	Greater Banded Hornet	Insecta	366226
173	37877259	research	1.40368	103.972	Vespa tropica	Greater Banded Hornet	Insecta	366226
174	37939883	research	1.40436	103.973	Vespa tropica	Greater Banded Hornet	Insecta	366226
175	37955624	research	1.40441	103.973	Vespa tropica	Greater Banded Hornet	Insecta	366226
176	38059221	research	5.94856	116.103	Vespa tropica	Greater Banded Hornet	Insecta	366226
177	38451240	research	7.93149	98.327	Vespa tropica	Greater Banded Hornet	Insecta	366226
178	38537091	research	-7.76627	110.375	Vespa tropica	Greater Banded Hornet	Insecta	366226
179	38660670	research	8.67912	77.1346	Vespa tropica	Greater Banded Hornet	Insecta	366226
180	38667792	research	19.2338	72.9446	Vespa tropica	Greater Banded Hornet	Insecta	366226
181	39139515	research	12.8667	80.2275	Vespa tropica	Greater Banded Hornet	Insecta	366226
182	40197902	research	19.1457	100.398	Vespa tropica	Greater Banded Hornet	Insecta	366226
183	40200894	research	19.1457	100.398	Vespa tropica	Greater Banded Hornet	Insecta	366226
184	40577481	research	15.3402	76.4594	Vespa tropica	Greater Banded Hornet	Insecta	366226
185	40930489	research	8.15845	98.7806	Vespa tropica	Greater Banded Hornet	Insecta	366226
186	41037007	research	10.5501	103.653	Vespa tropica	Greater Banded Hornet	Insecta	366226
187	41155445	research	19.7499	101.994	Vespa tropica	Greater Banded Hornet	Insecta	366226
188	41278979	research	20.7075	102.675	Vespa tropica	Greater Banded Hornet	Insecta	366226
189	41531297	research	27.9088	84.8825	Vespa tropica	Greater Banded Hornet	Insecta	366226
190	41889358	research	19.2338	72.9446	Vespa tropica	Greater Banded Hornet	Insecta	366226
191	41977952	research	-7.73771	110.318	Vespa tropica	Greater Banded Hornet	Insecta	366226
192	42063307	research	1.27858	103.808	Vespa tropica	Greater Banded Hornet	Insecta	366226
193	42123957	research	7.70907	80.2449	Vespa tropica	Greater Banded Hornet	Insecta	366226
194	42823700	research	7.0668	79.9041	Vespa tropica	Greater Banded Hornet	Insecta	366226
195	43536481	research	1.4528	103.494	Vespa tropica	Greater Banded Hornet	Insecta	366226
196	43878198	research	18.4841	73.7972	Vespa tropica	Greater Banded Hornet	Insecta	366226
197	44044979	research	-8.65857	115.137	Vespa tropica	Greater Banded Hornet	Insecta	366226
198	44206286	research	20.7941	106.988	Vespa tropica	Greater Banded Hornet	Insecta	366226
199	44474421	research	22.3521	114.1	Vespa tropica	Greater Banded Hornet	Insecta	366226
200	44576553	research	18.7186	73.6894	Vespa tropica	Greater Banded Hornet	Insecta	366226
201	44676527	research	27.6816	85.3174	Vespa tropica	Greater Banded Hornet	Insecta	366226
202	44680022	research	8.89321	76.6141	Vespa tropica	Greater Banded Hornet	Insecta	366226
203	44951491	research	8.68229	77.1365	Vespa tropica	Greater Banded Hornet	Insecta	366226
204	44956757	research	22.4483	114.216	Vespa tropica	Greater Banded Hornet	Insecta	366226
205	45054614	research	6.16199	100.425	Vespa tropica	Greater Banded Hornet	Insecta	366226
206	45057532	research	22.273	113.997	Vespa tropica	Greater Banded Hornet	Insecta	366226
207	45290624	research	22.4574	114.012	Vespa tropica	Greater Banded Hornet	Insecta	366226
208	45362366	research	18.5574	73.8079	Vespa tropica	Greater Banded Hornet	Insecta	366226
209	45570104	research	1.35208	103.82	Vespa tropica	Greater Banded Hornet	Insecta	366226
210	45658771	research	-8.50319	116.054	Vespa tropica	Greater Banded Hornet	Insecta	366226
211	46720143	research	12.9716	77.5946	Vespa tropica	Greater Banded Hornet	Insecta	366226
212	46824769	research	13.0414	77.5628	Vespa tropica	Greater Banded Hornet	Insecta	366226
213	46949267	research	1.27898	103.802	Vespa tropica	Greater Banded Hornet	Insecta	366226
214	47598088	research	22.2073	114.125	Vespa tropica	Greater Banded Hornet	Insecta	366226
215	48291309	research	18.5572	73.8078	Vespa tropica	Greater Banded Hornet	Insecta	366226
216	48535813	research	9.95206	76.3114	Vespa tropica	Greater Banded Hornet	Insecta	366226
217	48592089	research	1.34492	103.888	Vespa tropica	Greater Banded Hornet	Insecta	366226
218	48592593	research	1.35071	103.787	Vespa tropica	Greater Banded Hornet	Insecta	366226
219	48624907	research	12.8802	77.5293	Vespa tropica	Greater Banded Hornet	Insecta	366226
220	48772732	research	12.9304	77.4953	Vespa tropica	Greater Banded Hornet	Insecta	366226
221	48778569	research	12.9151	77.4697	Vespa tropica	Greater Banded Hornet	Insecta	366226
222	48872762	research	22.2769	114.161	Vespa tropica	Greater Banded Hornet	Insecta	366226
223	49008656	research	22.2794	113.932	Vespa tropica	Greater Banded Hornet	Insecta	366226
224	49215613	research	12.0782	75.2667	Vespa tropica	Greater Banded Hornet	Insecta	366226
225	49327131	research	9.6682	76.3219	Vespa tropica	Greater Banded Hornet	Insecta	366226
226	49513491	research	10.2679	106.761	Vespa tropica	Greater Banded Hornet	Insecta	366226
227	49595332	research	12.9035	79.1142	Vespa tropica	Greater Banded Hornet	Insecta	366226
228	49791984	research	13.6512	74.9313	Vespa tropica	Greater Banded Hornet	Insecta	366226
229	49815482	research	10.0335	76.2717	Vespa tropica	Greater Banded Hornet	Insecta	366226
230	50030630	research	10.6309	103.523	Vespa tropica	Greater Banded Hornet	Insecta	366226
231	50256003	research	13.0763	77.5762	Vespa tropica	Greater Banded Hornet	Insecta	366226
232	50367007	research	12.8168	77.6273	Vespa tropica	Greater Banded Hornet	Insecta	366226
233	50389545	research	5.97288	116.305	Vespa tropica	Greater Banded Hornet	Insecta	366226
234	50440514	research	22.2789	113.933	Vespa tropica	Greater Banded Hornet	Insecta	366226
235	50520575	research	12.9928	80.2354	Vespa tropica	Greater Banded Hornet	Insecta	366226
236	50633600	research	22.3039	114.243	Vespa tropica	Greater Banded Hornet	Insecta	366226
237	50639429	research	17.686	103.314	Vespa tropica	Greater Banded Hornet	Insecta	366226
238	50667727	research	22.4671	114.179	Vespa tropica	Greater Banded Hornet	Insecta	366226
239	51075057	research	-7.82637	110.123	Vespa tropica	Greater Banded Hornet	Insecta	366226
240	51202737	research	12.8969	77.5942	Vespa tropica	Greater Banded Hornet	Insecta	366226
241	51550369	research	19.4012	98.9868	Vespa tropica	Greater Banded Hornet	Insecta	366226
242	51667807	research	13.0655	77.6478	Vespa tropica	Greater Banded Hornet	Insecta	366226
243	51778525	research	22.232	89.2047	Vespa tropica	Greater Banded Hornet	Insecta	366226
244	51975502	research	2.04581	99.9701	Vespa tropica	Greater Banded Hornet	Insecta	366226
245	52048259	research	12.897	77.5942	Vespa tropica	Greater Banded Hornet	Insecta	366226
246	52163393	research	13.0701	77.5857	Vespa tropica	Greater Banded Hornet	Insecta	366226
247	52265526	research	20.7536	73.498	Vespa tropica	Greater Banded Hornet	Insecta	366226
248	52339802	research	12.9931	80.2364	Vespa tropica	Greater Banded Hornet	Insecta	366226
249	52443799	research	-6.13502	106.787	Vespa tropica	Greater Banded Hornet	Insecta	366226
250	52562329	research	18.5931	73.7905	Vespa tropica	Greater Banded Hornet	Insecta	366226
251	52654309	research	11.0184	77.0248	Vespa tropica	Greater Banded Hornet	Insecta	366226
252	52658819	research	13.1539	77.6363	Vespa tropica	Greater Banded Hornet	Insecta	366226
253	52891691	research	22.4534	114.137	Vespa tropica	Greater Banded Hornet	Insecta	366226
254	53021352	research	11.9692	76.0478	Vespa tropica	Greater Banded Hornet	Insecta	366226
255	53133138	research	9.66822	76.3218	Vespa tropica	Greater Banded Hornet	Insecta	366226
256	53241919	research	22.4974	114.101	Vespa tropica	Greater Banded Hornet	Insecta	366226
257	53339662	research	-7.84117	110.54	Vespa tropica	Greater Banded Hornet	Insecta	366226
258	53818706	research	13.0654	77.615	Vespa tropica	Greater Banded Hornet	Insecta	366226
259	54053851	research	24.3646	88.6342	Vespa tropica	Greater Banded Hornet	Insecta	366226
260	54129674	research	22.3815	114.221	Vespa tropica	Greater Banded Hornet	Insecta	366226
261	54154834	research	22.2844	114.194	Vespa tropica	Greater Banded Hornet	Insecta	366226
262	54292570	research	12.809	74.8929	Vespa tropica	Greater Banded Hornet	Insecta	366226
263	54491670	research	13.273	144.747	Vespa tropica	Greater Banded Hornet	Insecta	366226
264	54719851	research	26.1088	91.5966	Vespa tropica	Greater Banded Hornet	Insecta	366226
265	54914204	research	7.89384	80.7001	Vespa tropica	Greater Banded Hornet	Insecta	366226
266	54914392	research	22.4642	83.2086	Vespa tropica	Greater Banded Hornet	Insecta	366226
267	54919717	research	22.2512	114.226	Vespa tropica	Greater Banded Hornet	Insecta	366226
268	54919974	research	22.5105	114.111	Vespa tropica	Greater Banded Hornet	Insecta	366226
269	55005193	research	19.2338	72.9446	Vespa tropica	Greater Banded Hornet	Insecta	366226
270	55008200	research	19.2338	72.9446	Vespa tropica	Greater Banded Hornet	Insecta	366226
271	55013050	research	12.816	77.6794	Vespa tropica	Greater Banded Hornet	Insecta	366226
272	55022536	research	-7.76655	110.376	Vespa tropica	Greater Banded Hornet	Insecta	366226
273	55037785	research	19.2338	72.9446	Vespa tropica	Greater Banded Hornet	Insecta	366226
274	55037804	research	19.2338	72.9446	Vespa tropica	Greater Banded Hornet	Insecta	366226
275	55124213	research	18.4818	73.8106	Vespa tropica	Greater Banded Hornet	Insecta	366226
276	55124477	research	19.2986	72.907	Vespa tropica	Greater Banded Hornet	Insecta	366226
277	55173067	research	18.4049	72.938	Vespa tropica	Greater Banded Hornet	Insecta	366226
278	55498351	research	12.8574	77.7618	Vespa tropica	Greater Banded Hornet	Insecta	366226
279	55505991	research	19.2338	72.9446	Vespa tropica	Greater Banded Hornet	Insecta	366226
280	55505992	research	19.2338	72.9446	Vespa tropica	Greater Banded Hornet	Insecta	366226
281	55559465	research	22.3514	114.098	Vespa tropica	Greater Banded Hornet	Insecta	366226
282	55574619	research	22.2984	114.276	Vespa tropica	Greater Banded Hornet	Insecta	366226
283	55587384	research	17.4517	78.5042	Vespa tropica	Greater Banded Hornet	Insecta	366226
284	55594931	research	12.809	74.8929	Vespa tropica	Greater Banded Hornet	Insecta	366226
285	55684632	research	18.4818	73.8106	Vespa tropica	Greater Banded Hornet	Insecta	366226
286	55879946	research	22.4775	114	Vespa tropica	Greater Banded Hornet	Insecta	366226
287	55896528	research	22.3152	114.278	Vespa tropica	Greater Banded Hornet	Insecta	366226
288	56110787	research	22.2818	114.216	Vespa tropica	Greater Banded Hornet	Insecta	366226
289	56113315	research	4.98928	114.998	Vespa tropica	Greater Banded Hornet	Insecta	366226
290	56133369	research	10.1739	76.3255	Vespa tropica	Greater Banded Hornet	Insecta	366226
291	56238969	research	11.0789	79.83	Vespa tropica	Greater Banded Hornet	Insecta	366226
292	56303739	research	22.384	114.27	Vespa tropica	Greater Banded Hornet	Insecta	366226
293	56399506	research	12.9371	77.5857	Vespa tropica	Greater Banded Hornet	Insecta	366226
294	56676948	research	13.4664	144.835	Vespa tropica	Greater Banded Hornet	Insecta	366226
295	56677761	research	13.5125	144.872	Vespa tropica	Greater Banded Hornet	Insecta	366226
296	56697429	research	19.2988	72.9065	Vespa tropica	Greater Banded Hornet	Insecta	366226
297	56734044	research	13.5061	144.84	Vespa tropica	Greater Banded Hornet	Insecta	366226
298	56734046	research	13.5063	144.84	Vespa tropica	Greater Banded Hornet	Insecta	366226
299	56734047	research	13.5063	144.84	Vespa tropica	Greater Banded Hornet	Insecta	366226
300	56734048	research	13.5063	144.84	Vespa tropica	Greater Banded Hornet	Insecta	366226
301	56837368	research	13.4321	144.804	Vespa tropica	Greater Banded Hornet	Insecta	366226
302	56892888	research	6.8384	79.8641	Vespa tropica	Greater Banded Hornet	Insecta	366226
303	57015484	research	24.432	92.3307	Vespa tropica	Greater Banded Hornet	Insecta	366226
304	57295380	research	18.4818	73.8106	Vespa tropica	Greater Banded Hornet	Insecta	366226
305	57300067	research	22.1199	113.55	Vespa tropica	Greater Banded Hornet	Insecta	366226
306	57301913	research	22.3152	114.278	Vespa tropica	Greater Banded Hornet	Insecta	366226
307	57305831	research	10.4845	77.2973	Vespa tropica	Greater Banded Hornet	Insecta	366226
308	57423793	research	27.1435	113.915	Vespa tropica	Greater Banded Hornet	Insecta	366226
309	57445847	research	22.3152	114.278	Vespa tropica	Greater Banded Hornet	Insecta	366226
310	57528323	research	10.5096	76.2386	Vespa tropica	Greater Banded Hornet	Insecta	366226
311	57543681	research	23.7538	90.369	Vespa tropica	Greater Banded Hornet	Insecta	366226
312	57803604	research	1.4402	110.355	Vespa tropica	Greater Banded Hornet	Insecta	366226
313	57897723	research	22.2658	114.238	Vespa tropica	Greater Banded Hornet	Insecta	366226
314	58003577	research	22.2447	114.177	Vespa tropica	Greater Banded Hornet	Insecta	366226
315	58011256	research	19.9714	99.8546	Vespa tropica	Greater Banded Hornet	Insecta	366226
316	58143527	research	11.1079	75.8904	Vespa tropica	Greater Banded Hornet	Insecta	366226
317	58145729	research	22.3152	114.278	Vespa tropica	Greater Banded Hornet	Insecta	366226
318	58157267	research	7.53332	80.5198	Vespa tropica	Greater Banded Hornet	Insecta	366226
319	58161190	research	-7.7851	110.37	Vespa tropica	Greater Banded Hornet	Insecta	366226
320	58226032	research	10.7977	76.5627	Vespa tropica	Greater Banded Hornet	Insecta	366226
321	58320140	research	21.2182	73.219	Vespa tropica	Greater Banded Hornet	Insecta	366226
322	58382502	research	22.4613	114.007	Vespa tropica	Greater Banded Hornet	Insecta	366226
323	58566406	research	13.0798	77.5886	Vespa tropica	Greater Banded Hornet	Insecta	366226
324	58579905	research	13.3203	74.757	Vespa tropica	Greater Banded Hornet	Insecta	366226
325	58612436	research	10.6309	103.523	Vespa tropica	Greater Banded Hornet	Insecta	366226
326	58694229	research	13.1192	80.1355	Vespa tropica	Greater Banded Hornet	Insecta	366226
327	59031758	research	22.4014	114.227	Vespa tropica	Greater Banded Hornet	Insecta	366226
328	59142707	research	13.0805	77.5749	Vespa tropica	Greater Banded Hornet	Insecta	366226
329	59246161	research	9.99525	76.2891	Vespa tropica	Greater Banded Hornet	Insecta	366226
330	59293038	research	10.3861	76.2365	Vespa tropica	Greater Banded Hornet	Insecta	366226
331	59301969	research	16.6237	80.6184	Vespa tropica	Greater Banded Hornet	Insecta	366226
332	59304809	research	22.275	113.995	Vespa tropica	Greater Banded Hornet	Insecta	366226
333	59324041	research	15.2361	74.6173	Vespa tropica	Greater Banded Hornet	Insecta	366226
334	59454393	research	8.3955	77.0883	Vespa tropica	Greater Banded Hornet	Insecta	366226
335	59556815	research	22.2793	113.934	Vespa tropica	Greater Banded Hornet	Insecta	366226
336	59591335	research	16.0779	108.158	Vespa tropica	Greater Banded Hornet	Insecta	366226
337	59948759	research	13.0656	77.6478	Vespa tropica	Greater Banded Hornet	Insecta	366226
338	60043258	research	11.9582	79.8079	Vespa tropica	Greater Banded Hornet	Insecta	366226
339	60061597	research	13.0808	77.5744	Vespa tropica	Greater Banded Hornet	Insecta	366226
340	60163889	research	22.2203	113.916	Vespa tropica	Greater Banded Hornet	Insecta	366226
341	60170142	research	12.9918	101.751	Vespa tropica	Greater Banded Hornet	Insecta	366226
342	60170339	research	1.33685	103.727	Vespa tropica	Greater Banded Hornet	Insecta	366226
343	60269336	research	22.3517	114.097	Vespa tropica	Greater Banded Hornet	Insecta	366226
344	60415104	research	1.40016	103.807	Vespa tropica	Greater Banded Hornet	Insecta	366226
345	60564494	research	22.3517	114.097	Vespa tropica	Greater Banded Hornet	Insecta	366226
346	60593434	research	8.4139	77.0821	Vespa tropica	Greater Banded Hornet	Insecta	366226
347	60606138	research	22.3918	113.924	Vespa tropica	Greater Banded Hornet	Insecta	366226
348	60607195	research	8.41397	77.0823	Vespa tropica	Greater Banded Hornet	Insecta	366226
349	60787879	research	22.4054	114.206	Vespa tropica	Greater Banded Hornet	Insecta	366226
350	60941388	research	22.2077	113.548	Vespa tropica	Greater Banded Hornet	Insecta	366226
351	60943014	research	13.0676	77.5754	Vespa tropica	Greater Banded Hornet	Insecta	366226
352	61298710	research	22.2387	113.95	Vespa tropica	Greater Banded Hornet	Insecta	366226
353	61305846	research			Vespa tropica	Greater Banded Hornet	Insecta	366226
354	61378931	research	10.7763	78.7906	Vespa tropica	Greater Banded Hornet	Insecta	366226
355	61459926	research	9.1227	98.4662	Vespa tropica	Greater Banded Hornet	Insecta	366226
356	61632419	research	1.40088	103.807	Vespa tropica	Greater Banded Hornet	Insecta	366226
357	61756625	research	12.8544	80.2458	Vespa tropica	Greater Banded Hornet	Insecta	366226
358	62082691	research	12.923	77.5827	Vespa tropica	Greater Banded Hornet	Insecta	366226
359	62129879	research	22.5112	114.126	Vespa tropica	Greater Banded Hornet	Insecta	366226
360	62215418	research	12.0972	75.1934	Vespa tropica	Greater Banded Hornet	Insecta	366226
361	62269935	research	-7.24994	108.537	Vespa tropica	Greater Banded Hornet	Insecta	366226
362	62481514	research	4.1384	103.409	Vespa tropica	Greater Banded Hornet	Insecta	366226
363	62772034	research	10.9915	77.0398	Vespa tropica	Greater Banded Hornet	Insecta	366226
364	62870210	research	-7.55571	110.857	Vespa tropica	Greater Banded Hornet	Insecta	366226
365	63153878	research	9.93123	76.2673	Vespa tropica	Greater Banded Hornet	Insecta	366226
366	63238076	research	20.3168	105.609	Vespa tropica	Greater Banded Hornet	Insecta	366226
367	63305162	research	22.2634	114	Vespa tropica	Greater Banded Hornet	Insecta	366226
368	63357085	research	-7.25747	112.752	Vespa tropica	Greater Banded Hornet	Insecta	366226
369	63469372	research	22.3143	114.23	Vespa tropica	Greater Banded Hornet	Insecta	366226
370	63553526	research	12.0575	75.2006	Vespa tropica	Greater Banded Hornet	Insecta	366226
371	63619338	research	11.5132	103.126	Vespa tropica	Greater Banded Hornet	Insecta	366226
372	63628968	research	10.5276	76.2144	Vespa tropica	Greater Banded Hornet	Insecta	366226
373	63754971	research	12.2842	75.1604	Vespa tropica	Greater Banded Hornet	Insecta	366226
374	63756540	research	10.9508	75.9121	Vespa tropica	Greater Banded Hornet	Insecta	366226
375	63759916	research	23.1098	72.6231	Vespa tropica	Greater Banded Hornet	Insecta	366226
376	63764684	research	17.454	78.5483	Vespa tropica	Greater Banded Hornet	Insecta	366226
377	63867289	research	17.9835	79.5495	Vespa tropica	Greater Banded Hornet	Insecta	366226
378	63891108	research	10.9931	77.5465	Vespa tropica	Greater Banded Hornet	Insecta	366226
379	63949510	research	22.2321	113.926	Vespa tropica	Greater Banded Hornet	Insecta	366226
380	64011824	research	16.6625	80.6997	Vespa tropica	Greater Banded Hornet	Insecta	366226
381	64044942	research	11.1304	76.3098	Vespa tropica	Greater Banded Hornet	Insecta	366226
382	64089752	research	9.47859	77.5317	Vespa tropica	Greater Banded Hornet	Insecta	366226
383	64101802	research	8.68379	81.1994	Vespa tropica	Greater Banded Hornet	Insecta	366226
384	64107186	research	10.5729	77.242	Vespa tropica	Greater Banded Hornet	Insecta	366226
385	64158838	research	22.2658	113.995	Vespa tropica	Greater Banded Hornet	Insecta	366226
386	64161596	research	22.4306	114.247	Vespa tropica	Greater Banded Hornet	Insecta	366226
387	64161670	research	22.4307	114.247	Vespa tropica	Greater Banded Hornet	Insecta	366226
388	64234457	research	17.3963	78.3932	Vespa tropica	Greater Banded Hornet	Insecta	366226
389	64235818	research	10.4429	76.1202	Vespa tropica	Greater Banded Hornet	Insecta	366226
390	64357647	research	17.9465	79.9275	Vespa tropica	Greater Banded Hornet	Insecta	366226
391	64575478	research	-8.15745	113.602	Vespa tropica	Greater Banded Hornet	Insecta	366226
392	64842089	research	10.3302	76.9599	Vespa tropica	Greater Banded Hornet	Insecta	366226
393	64862556	research	11.2979	75.8485	Vespa tropica	Greater Banded Hornet	Insecta	366226
394	65040011	research	13.2721	144.672	Vespa tropica	Greater Banded Hornet	Insecta	366226
395	65210774	research	7.4721	99.0974	Vespa tropica	Greater Banded Hornet	Insecta	366226
396	65322989	research	24.0553	84.073	Vespa tropica	Greater Banded Hornet	Insecta	366226
397	65366103	research	1.34961	103.847	Vespa tropica	Greater Banded Hornet	Insecta	366226
398	65674792	research	5.21846	100.693	Vespa tropica	Greater Banded Hornet	Insecta	366226
399	65739234	research	-8.07607	113.084	Vespa tropica	Greater Banded Hornet	Insecta	366226
400	65804194	research	-7.87087	110.109	Vespa tropica	Greater Banded Hornet	Insecta	366226
401	65864309	research	13.0715	77.5927	Vespa tropica	Greater Banded Hornet	Insecta	366226
402	65878896	research	-7.69747	110.41	Vespa tropica	Greater Banded Hornet	Insecta	366226
403	65992096	research			Vespa tropica	Greater Banded Hornet	Insecta	366226
404	66038622	research	1.42461	103.838	Vespa tropica	Greater Banded Hornet	Insecta	366226
405	66045082	research	16.9996	73.3226	Vespa tropica	Greater Banded Hornet	Insecta	366226
406	66092588	research	12.1727	76.7533	Vespa tropica	Greater Banded Hornet	Insecta	366226
407	66097359	research	12.8494	77.4885	Vespa tropica	Greater Banded Hornet	Insecta	366226
408	66177779	research	22.3776	114.109	Vespa tropica	Greater Banded Hornet	Insecta	366226
409	66366248	research	13.5333	144.873	Vespa tropica	Greater Banded Hornet	Insecta	366226
410	66416326	research	13.5643	144.906	Vespa tropica	Greater Banded Hornet	Insecta	366226
411	66427101	research	13.5319	144.874	Vespa tropica	Greater Banded Hornet	Insecta	366226
412	66473460	research	5.8392	118.116	Vespa tropica	Greater Banded Hornet	Insecta	366226
413	66506914	research	9.85334	76.4158	Vespa tropica	Greater Banded Hornet	Insecta	366226
414	66550903	research	13.4949	144.788	Vespa tropica	Greater Banded Hornet	Insecta	366226
415	66692589	research	12.917	77.5763	Vespa tropica	Greater Banded Hornet	Insecta	366226
416	66735609	research	10.4393	76.1198	Vespa tropica	Greater Banded Hornet	Insecta	366226
417	66954512	research	13.3193	144.764	Vespa tropica	Greater Banded Hornet	Insecta	366226
418	67078319	research	1.37294	103.752	Vespa tropica	Greater Banded Hornet	Insecta	366226
419	67080827	research	17.6365	79.0566	Vespa tropica	Greater Banded Hornet	Insecta	366226
420	67402986	research	3.44937	101.24	Vespa tropica	Greater Banded Hornet	Insecta	366226
421	67527541	research	6.80176	79.9227	Vespa tropica	Greater Banded Hornet	Insecta	366226
422	67564206	research	5.47561	100.257	Vespa tropica	Greater Banded Hornet	Insecta	366226
423	67565470	research	13.3742	77.2127	Vespa tropica	Greater Banded Hornet	Insecta	366226
424	68045164	research	2.2005	102.268	Vespa tropica	Greater Banded Hornet	Insecta	366226
425	68052171	research	-7.55247	107.945	Vespa tropica	Greater Banded Hornet	Insecta	366226
426	68204753	research	18.7782	98.9906	Vespa tropica	Greater Banded Hornet	Insecta	366226
427	68360338	research	18.5475	73.8076	Vespa tropica	Greater Banded Hornet	Insecta	366226
428	68397130	research	-8.67399	115.449	Vespa tropica	Greater Banded Hornet	Insecta	366226
429	68995946	research	13.0267	100.93	Vespa tropica	Greater Banded Hornet	Insecta	366226
430	69429493	research	21.9162	95.956	Vespa tropica	Greater Banded Hornet	Insecta	366226
431	69484846	research	12.9233	77.5827	Vespa tropica	Greater Banded Hornet	Insecta	366226
432	69543158	research	19.4117	72.9132	Vespa tropica	Greater Banded Hornet	Insecta	366226
433	69543192	research	19.4117	72.9132	Vespa tropica	Greater Banded Hornet	Insecta	366226
434	70026121	research	-8.82268	115.094	Vespa tropica	Greater Banded Hornet	Insecta	366226
435	70036336	research	5.46261	100.279	Vespa tropica	Greater Banded Hornet	Insecta	366226
436	70078953	research	1.30715	103.773	Vespa tropica	Greater Banded Hornet	Insecta	366226
437	70136028	research	19.0531	72.8626	Vespa tropica	Greater Banded Hornet	Insecta	366226
438	70264235	research	5.46274	100.279	Vespa tropica	Greater Banded Hornet	Insecta	366226
439	70264284	research	5.46287	100.279	Vespa tropica	Greater Banded Hornet	Insecta	366226
440	70306251	research	1.36559	103.836	Vespa tropica	Greater Banded Hornet	Insecta	366226
441	70488933	research	-2.07487	101.376	Vespa tropica	Greater Banded Hornet	Insecta	366226
442	70528827	research	10.7867	76.6548	Vespa tropica	Greater Banded Hornet	Insecta	366226
443	70600271	research	26.8492	89.3929	Vespa tropica	Greater Banded Hornet	Insecta	366226
444	70647850	research	22.3395	89.1031	Vespa tropica	Greater Banded Hornet	Insecta	366226
445	71049042	research	11.4398	75.8939	Vespa tropica	Greater Banded Hornet	Insecta	366226
446	71138300	research	3.7279	101.711	Vespa tropica	Greater Banded Hornet	Insecta	366226
447	71226312	research	12.9143	77.6726	Vespa tropica	Greater Banded Hornet	Insecta	366226
448	71353487	research	22.2777	114.162	Vespa tropica	Greater Banded Hornet	Insecta	366226
449	71874648	research	1.3728	103.752	Vespa tropica	Greater Banded Hornet	Insecta	366226
450	72886394	research	11.4167	76.7165	Vespa tropica	Greater Banded Hornet	Insecta	366226
451	73724143	research	16.4153	120.605	Vespa tropica	Greater Banded Hornet	Insecta	366226
452	74094599	research	22.3544	114.092	Vespa tropica	Greater Banded Hornet	Insecta	366226
453	74328432	research			Vespa tropica	Greater Banded Hornet	Insecta	366226
454	74493897	research	24.6927	92.5652	Vespa tropica	Greater Banded Hornet	Insecta	366226
455	74657085	research	10.996	76.9036	Vespa tropica	Greater Banded Hornet	Insecta	366226
456	75040825	research	1.448	103.725	Vespa tropica	Greater Banded Hornet	Insecta	366226
457	75147587	research	22.2947	114.023	Vespa tropica	Greater Banded Hornet	Insecta	366226
458	76107234	research	23.7711	92.7062	Vespa tropica	Greater Banded Hornet	Insecta	366226
459	77553887	research	19.4251	80.564	Vespa tropica	Greater Banded Hornet	Insecta	366226
460	77753386	research	13.0242	80.2483	Vespa tropica	Greater Banded Hornet	Insecta	366226
461	77861084	research	21.9265	101.254	Vespa tropica	Greater Banded Hornet	Insecta	366226
462	78443833	research	19.6616	72.8607	Vespa tropica	Greater Banded Hornet	Insecta	366226
463	78692536	research	21.4364	73.2533	Vespa tropica	Greater Banded Hornet	Insecta	366226
464	79232604	research	1.37789	103.952	Vespa tropica	Greater Banded Hornet	Insecta	366226
465	79384002	research	13.313	74.7358	Vespa tropica	Greater Banded Hornet	Insecta	366226
466	79740939	research	19.1943	72.9717	Vespa tropica	Greater Banded Hornet	Insecta	366226
467	79759844	research	11.3171	75.7971	Vespa tropica	Greater Banded Hornet	Insecta	366226
468	79896841	research	10.1753	76.2097	Vespa tropica	Greater Banded Hornet	Insecta	366226
469	79971458	research	9.88869	76.7281	Vespa tropica	Greater Banded Hornet	Insecta	366226
470	80223214	research	10.4392	76.1197	Vespa tropica	Greater Banded Hornet	Insecta	366226
471	80435189	research	-7.81172	110.419	Vespa tropica	Greater Banded Hornet	Insecta	366226
472	80595636	research	1.40669	103.924	Vespa tropica	Greater Banded Hornet	Insecta	366226
473	80922545	research	13.0447	77.5842	Vespa tropica	Greater Banded Hornet	Insecta	366226
474	81124697	research	19.3574	72.8398	Vespa tropica	Greater Banded Hornet	Insecta	366226
475	81143354	research	13.6363	78.4539	Vespa tropica	Greater Banded Hornet	Insecta	366226
476	81144907	research	13.6363	78.4539	Vespa tropica	Greater Banded Hornet	Insecta	366226
477	81559633	research	12.8841	77.4634	Vespa tropica	Greater Banded Hornet	Insecta	366226
478	81677349	research	2.52826	101.815	Vespa tropica	Greater Banded Hornet	Insecta	366226
479	81861087	research	10.2706	77.5334	Vespa tropica	Greater Banded Hornet	Insecta	366226
480	82032945	research	10.891	76.0685	Vespa tropica	Greater Banded Hornet	Insecta	366226
481	82125788	research	1.42461	103.838	Vespa tropica	Greater Banded Hornet	Insecta	366226
482	82136833	research	3.01558	101.695	Vespa tropica	Greater Banded Hornet	Insecta	366226
483	82257913	research	2.52826	101.815	Vespa tropica	Greater Banded Hornet	Insecta	366226
484	82412534	research	13.2352	80.2263	Vespa tropica	Greater Banded Hornet	Insecta	366226
485	82638265	research	12.676	77.7693	Vespa tropica	Greater Banded Hornet	Insecta	366226
486	83219629	research	22.3826	114.223	Vespa tropica	Greater Banded Hornet	Insecta	366226
487	83238766	research	1.34862	103.76	Vespa tropica	Greater Banded Hornet	Insecta	366226
488	83253795	research	12.8795	79.4061	Vespa tropica	Greater Banded Hornet	Insecta	366226
489	83413327	research	9.88869	76.7281	Vespa tropica	Greater Banded Hornet	Insecta	366226
490	83441044	research	9.73681	98.402	Vespa tropica	Greater Banded Hornet	Insecta	366226
491	83612732	research	18.5843	73.7384	Vespa tropica	Greater Banded Hornet	Insecta	366226
492	83725475	research	2.28265	102.264	Vespa tropica	Greater Banded Hornet	Insecta	366226
493	83913249	research	1.27844	103.799	Vespa tropica	Greater Banded Hornet	Insecta	366226
494	83921292	research	6.843	79.919	Vespa tropica	Greater Banded Hornet	Insecta	366226
495	84282132	research	12.7881	80.0896	Vespa tropica	Greater Banded Hornet	Insecta	366226
496	84403637	research	10.0337	76.6211	Vespa tropica	Greater Banded Hornet	Insecta	366226
497	84663345	research	11.3058	75.8976	Vespa tropica	Greater Banded Hornet	Insecta	366226
498	84832285	research	14.1375	99.3746	Vespa tropica	Greater Banded Hornet	Insecta	366226
499	84851083	research	11.341	77.7172	Vespa tropica	Greater Banded Hornet	Insecta	366226
500	84944203	research	1.4093	103.922	Vespa tropica	Greater Banded Hornet	Insecta	366226
501	85060974	research	22.2415	113.852	Vespa tropica	Greater Banded Hornet	Insecta	366226
502	85232233	research	13.0304	80.2531	Vespa tropica	Greater Banded Hornet	Insecta	366226
503	85431949	research	13.6495	144.855	Vespa tropica	Greater Banded Hornet	Insecta	366226
504	85454070	research	8.50527	77.466	Vespa tropica	Greater Banded Hornet	Insecta	366226
505	85488129	research	16.4057	120.593	Vespa tropica	Greater Banded Hornet	Insecta	366226
506	85549842	research	22.272	113.997	Vespa tropica	Greater Banded Hornet	Insecta	366226
507	85596886	research	2.52829	101.815	Vespa tropica	Greater Banded Hornet	Insecta	366226
508	85626939	research	8.91151	98.5274	Vespa tropica	Greater Banded Hornet	Insecta	366226
509	85752354	research	12.2842	75.1602	Vespa tropica	Greater Banded Hornet	Insecta	366226
510	86004456	research	11.1014	79.7856	Vespa tropica	Greater Banded Hornet	Insecta	366226
511	86026780	research	11.876	75.399	Vespa tropica	Greater Banded Hornet	Insecta	366226
512	86356298	research	18.4943	73.7987	Vespa tropica	Greater Banded Hornet	Insecta	366226
513	86421556	research	22.5976	114.142	Vespa tropica	Greater Banded Hornet	Insecta	366226
514	86670473	research	18.5148	73.8301	Vespa tropica	Greater Banded Hornet	Insecta	366226
515	86678881	research	11.0448	76.2341	Vespa tropica	Greater Banded Hornet	Insecta	366226
516	86819423	research	12.9205	80.255	Vespa tropica	Greater Banded Hornet	Insecta	366226
517	86944895	research	21.9203	101.26	Vespa tropica	Greater Banded Hornet	Insecta	366226
518	87082524	research	14.862	101.569	Vespa tropica	Greater Banded Hornet	Insecta	366226
519	87095573	research	-7.80854	109.842	Vespa tropica	Greater Banded Hornet	Insecta	366226
520	87369157	research	12.2283	76.6136	Vespa tropica	Greater Banded Hornet	Insecta	366226
521	87382465	research	12.8964	77.6016	Vespa tropica	Greater Banded Hornet	Insecta	366226
522	87425149	research	18.875	73.104	Vespa tropica	Greater Banded Hornet	Insecta	366226
523	87574442	research	9.71579	76.3193	Vespa tropica	Greater Banded Hornet	Insecta	366226
524	87661812	research	9.9574	78.4892	Vespa tropica	Greater Banded Hornet	Insecta	366226
525	87675861	research	12.9937	101.439	Vespa tropica	Greater Banded Hornet	Insecta	366226
526	87938287	research	19.392	98.9802	Vespa tropica	Greater Banded Hornet	Insecta	366226
527	87966493	research	12.8785	77.53	Vespa tropica	Greater Banded Hornet	Insecta	366226
528	88101664	research	8.55279	76.976	Vespa tropica	Greater Banded Hornet	Insecta	366226
529	88349571	research	-7.97961	112.618	Vespa tropica	Greater Banded Hornet	Insecta	366226
530	88362129	research	12.9067	77.6762	Vespa tropica	Greater Banded Hornet	Insecta	366226
531	88367780	research	18.5114	73.819	Vespa tropica	Greater Banded Hornet	Insecta	366226
532	88384499	research	12.9028	77.6117	Vespa tropica	Greater Banded Hornet	Insecta	366226
533	88515716	research	8.88908	76.8668	Vespa tropica	Greater Banded Hornet	Insecta	366226
534	88663242	research	27.3772	95.4165	Vespa tropica	Greater Banded Hornet	Insecta	366226
535	88690138	research	19.3351	84.8148	Vespa tropica	Greater Banded Hornet	Insecta	366226
536	88777769	research	22.4349	114.194	Vespa tropica	Greater Banded Hornet	Insecta	366226
537	88833254	research	19.3347	84.8074	Vespa tropica	Greater Banded Hornet	Insecta	366226
538	88928880	research	10.2804	77.1667	Vespa tropica	Greater Banded Hornet	Insecta	366226
539	88935100	research	12.9594	77.651	Vespa tropica	Greater Banded Hornet	Insecta	366226
540	89039239	research	12.5799	78.903	Vespa tropica	Greater Banded Hornet	Insecta	366226
541	89092403	research	14.5365	100.876	Vespa tropica	Greater Banded Hornet	Insecta	366226
542	89319118	research	8.45725	78.0484	Vespa tropica	Greater Banded Hornet	Insecta	366226
543	89438070	research	6.84893	79.9564	Vespa tropica	Greater Banded Hornet	Insecta	366226
544	89452336	research	13.0651	75.0862	Vespa tropica	Greater Banded Hornet	Insecta	366226
545	89456071	research	12.5979	80.0622	Vespa tropica	Greater Banded Hornet	Insecta	366226
546	89778359	research	22.0142	81.2414	Vespa tropica	Greater Banded Hornet	Insecta	366226
547	89796561	research	19.3349	84.8171	Vespa tropica	Greater Banded Hornet	Insecta	366226
548	90227375	research	19.329	84.7981	Vespa tropica	Greater Banded Hornet	Insecta	366226
549	90361882	research	25.5169	90.2102	Vespa tropica	Greater Banded Hornet	Insecta	366226
550	90392488	research	22.5037	114.143	Vespa tropica	Greater Banded Hornet	Insecta	366226
551	90509516	research	17.9936	74.4304	Vespa tropica	Greater Banded Hornet	Insecta	366226
552	90625182	research	2.01247	112.925	Vespa tropica	Greater Banded Hornet	Insecta	366226
553	90632216	research	17.2472	81.3497	Vespa tropica	Greater Banded Hornet	Insecta	366226
554	91005127	research	2.94735	101.665	Vespa tropica	Greater Banded Hornet	Insecta	366226
555	91108830	research	12.8799	77.5295	Vespa tropica	Greater Banded Hornet	Insecta	366226
556	91115790	research	12.0756	76.7108	Vespa tropica	Greater Banded Hornet	Insecta	366226
557	91152319	research	22.3704	114.123	Vespa tropica	Greater Banded Hornet	Insecta	366226
558	91228997	research	22.4353	114.064	Vespa tropica	Greater Banded Hornet	Insecta	366226
559	91350586	research	22.2739	114.14	Vespa tropica	Greater Banded Hornet	Insecta	366226
560	91382533	research	12.2842	75.1602	Vespa tropica	Greater Banded Hornet	Insecta	366226
561	91386533	research	26.8218	91.4169	Vespa tropica	Greater Banded Hornet	Insecta	366226
562	91387281	research	12.2842	75.1602	Vespa tropica	Greater Banded Hornet	Insecta	366226
563	91536829	research	18.6619	73.7618	Vespa tropica	Greater Banded Hornet	Insecta	366226
564	91862150	research	22.4697	114.008	Vespa tropica	Greater Banded Hornet	Insecta	366226
565	92089303	research	22.3193	114.169	Vespa tropica	Greater Banded Hornet	Insecta	366226
566	92188363	research	28.2096	83.9856	Vespa tropica	Greater Banded Hornet	Insecta	366226
567	92200413	research	12.041	75.21	Vespa tropica	Greater Banded Hornet	Insecta	366226
568	92210671	research	22.2716	113.998	Vespa tropica	Greater Banded Hornet	Insecta	366226
569	92213013	research	9.73187	100.014	Vespa tropica	Greater Banded Hornet	Insecta	366226
570	92224412	research	10.8743	76.0657	Vespa tropica	Greater Banded Hornet	Insecta	366226
571	92277988	research	28.2096	83.9856	Vespa tropica	Greater Banded Hornet	Insecta	366226
572	92308883	research	18.8136	99.023	Vespa tropica	Greater Banded Hornet	Insecta	366226
573	92359144	research	22.5199	114.208	Vespa tropica	Greater Banded Hornet	Insecta	366226
574	92471224	research	18.7595	98.9187	Vespa tropica	Greater Banded Hornet	Insecta	366226
575	92477871	research	18.4841	73.7972	Vespa tropica	Greater Banded Hornet	Insecta	366226
576	92630563	research	22.4277	114.24	Vespa tropica	Greater Banded Hornet	Insecta	366226
577	92890750	research	3.36132	101.298	Vespa tropica	Greater Banded Hornet	Insecta	366226
578	93026651	research	22.3193	114.169	Vespa tropica	Greater Banded Hornet	Insecta	366226
579	93553225	research	12.9896	77.6623	Vespa tropica	Greater Banded Hornet	Insecta	366226
580	93645651	research	7.36665	79.8438	Vespa tropica	Greater Banded Hornet	Insecta	366226
581	94074937	research	13.4305	144.801	Vespa tropica	Greater Banded Hornet	Insecta	366226
582	94091188	research	13.7285	100.545	Vespa tropica	Greater Banded Hornet	Insecta	366226
583	94114667	research	12.2694	76.612	Vespa tropica	Greater Banded Hornet	Insecta	366226
584	94207085	research	7.00794	100.497	Vespa tropica	Greater Banded Hornet	Insecta	366226
585	94208100	research	12.2294	76.6101	Vespa tropica	Greater Banded Hornet	Insecta	366226
586	94544346	research	13.3479	144.769	Vespa tropica	Greater Banded Hornet	Insecta	366226
587	94561067	research	10.7812	76.8032	Vespa tropica	Greater Banded Hornet	Insecta	366226
588	94652101	research	13.3431	144.764	Vespa tropica	Greater Banded Hornet	Insecta	366226
589	94659824	research	1.44041	103.735	Vespa tropica	Greater Banded Hornet	Insecta	366226
590	94662541	research	-8.65689	115.156	Vespa tropica	Greater Banded Hornet	Insecta	366226
591	94684730	research	13.0709	77.5802	Vespa tropica	Greater Banded Hornet	Insecta	366226
592	94725503	research	13.023	77.641	Vespa tropica	Greater Banded Hornet	Insecta	366226
593	94809899	research	16.6449	80.4889	Vespa tropica	Greater Banded Hornet	Insecta	366226
594	94892593	research	13.5694	144.932	Vespa tropica	Greater Banded Hornet	Insecta	366226
595	94903248	research	13.4305	144.801	Vespa tropica	Greater Banded Hornet	Insecta	366226
596	94914995	research	16.7864	96.1431	Vespa tropica	Greater Banded Hornet	Insecta	366226
597	94995493	research	13.4865	144.834	Vespa tropica	Greater Banded Hornet	Insecta	366226
598	94997324	research	12.1113	76.6651	Vespa tropica	Greater Banded Hornet	Insecta	366226
599	95009264	research	13.6363	78.4539	Vespa tropica	Greater Banded Hornet	Insecta	366226
600	95025623	research	14.5104	101.931	Vespa tropica	Greater Banded Hornet	Insecta	366226
601	95234955	research	1.36992	103.826	Vespa tropica	Greater Banded Hornet	Insecta	366226
602	95264202	research	11.8227	75.4294	Vespa tropica	Greater Banded Hornet	Insecta	366226
603	95365116	research	-1.61537	103.667	Vespa tropica	Greater Banded Hornet	Insecta	366226
604	95375980	research	14.2345	76.4149	Vespa tropica	Greater Banded Hornet	Insecta	366226
605	95388489	research	12.9125	77.6499	Vespa tropica	Greater Banded Hornet	Insecta	366226
606	95401288	research	12.2455	79.0624	Vespa tropica	Greater Banded Hornet	Insecta	366226
607	95405606	research	12.8949	77.5936	Vespa tropica	Greater Banded Hornet	Insecta	366226
608	95521702	research	12.2253	79.0747	Vespa tropica	Greater Banded Hornet	Insecta	366226
609	95643266	research	25.0198	85.4256	Vespa tropica	Greater Banded Hornet	Insecta	366226
610	95725141	research	13.4889	144.826	Vespa tropica	Greater Banded Hornet	Insecta	366226
611	95728735	research	13.4306	144.801	Vespa tropica	Greater Banded Hornet	Insecta	366226
612	95730542	research	13.4306	144.801	Vespa tropica	Greater Banded Hornet	Insecta	366226
613	95750516	research	18.8191	99.0209	Vespa tropica	Greater Banded Hornet	Insecta	366226
614	95765727	research	16.6443	80.4877	Vespa tropica	Greater Banded Hornet	Insecta	366226
615	96047498	research	13.0774	77.578	Vespa tropica	Greater Banded Hornet	Insecta	366226
616	96199772	research	22.1175	113.551	Vespa tropica	Greater Banded Hornet	Insecta	366226
617	96314431	research	1.38054	103.954	Vespa tropica	Greater Banded Hornet	Insecta	366226
618	96551245	research	13.4306	144.801	Vespa tropica	Greater Banded Hornet	Insecta	366226
619	96783920	research	9.37	76.3599	Vespa tropica	Greater Banded Hornet	Insecta	366226
620	97134461	research	13.0195	77.5627	Vespa tropica	Greater Banded Hornet	Insecta	366226
621	97330097	research	11.1014	79.7856	Vespa tropica	Greater Banded Hornet	Insecta	366226
622	97431482	research	22.4314	114.119	Vespa tropica	Greater Banded Hornet	Insecta	366226
623	97431565	research	22.4314	114.119	Vespa tropica	Greater Banded Hornet	Insecta	366226
624	97499143	research	14.976	74.2062	Vespa tropica	Greater Banded Hornet	Insecta	366226
625	97746360	research	1.3641	103.777	Vespa tropica	Greater Banded Hornet	Insecta	366226
626	97765490	research	13.8062	100.482	Vespa tropica	Greater Banded Hornet	Insecta	366226
627	97868263	research	12.7513	80.1972	Vespa tropica	Greater Banded Hornet	Insecta	366226
628	98274529	research	12.8874	77.5969	Vespa tropica	Greater Banded Hornet	Insecta	366226
629	98580764	research	13.094	77.5779	Vespa tropica	Greater Banded Hornet	Insecta	366226
630	98677689	research	13.9983	100.635	Vespa tropica	Greater Banded Hornet	Insecta	366226
631	98686725	research	12.9843	77.6799	Vespa tropica	Greater Banded Hornet	Insecta	366226
632	98720073	research	12.7892	80.2523	Vespa tropica	Greater Banded Hornet	Insecta	366226
633	98760995	research	13.5174	144.875	Vespa tropica	Greater Banded Hornet	Insecta	366226
634	98769003	research	13.4308	144.801	Vespa tropica	Greater Banded Hornet	Insecta	366226
635	98898086	research	8.65627	76.7788	Vespa tropica	Greater Banded Hornet	Insecta	366226
636	98962431	research	16.6624	80.6997	Vespa tropica	Greater Banded Hornet	Insecta	366226
637	99001931	research	13.0649	77.5852	Vespa tropica	Greater Banded Hornet	Insecta	366226
638	99076882	research	12.9978	74.824	Vespa tropica	Greater Banded Hornet	Insecta	366226
639	99200861	research	13.094	77.5779	Vespa tropica	Greater Banded Hornet	Insecta	366226
640	99215048	research	22.4429	113.975	Vespa tropica	Greater Banded Hornet	Insecta	366226
641	99459109	research	10.7678	78.7001	Vespa tropica	Greater Banded Hornet	Insecta	366226
642	99608008	research	19.1732	72.96	Vespa tropica	Greater Banded Hornet	Insecta	366226
643	99634911	research	12.2238	79.053	Vespa tropica	Greater Banded Hornet	Insecta	366226
644	99689455	research	22.6798	114.203	Vespa tropica	Greater Banded Hornet	Insecta	366226
645	99762978	research	12.5999	79.8406	Vespa tropica	Greater Banded Hornet	Insecta	366226
646	99855965	research	19.9537	73.7734	Vespa tropica	Greater Banded Hornet	Insecta	366226
647	99941798	research	13.4637	144.783	Vespa tropica	Greater Banded Hornet	Insecta	366226
648	99949214	research	12.8057	80.2187	Vespa tropica	Greater Banded Hornet	Insecta	366226
649	100201240	research	-7.8673	112.508	Vespa tropica	Greater Banded Hornet	Insecta	366226
650	100220060	research	2.37867	103.019	Vespa tropica	Greater Banded Hornet	Insecta	366226
651	100291959	research	3.20578	101.305	Vespa tropica	Greater Banded Hornet	Insecta	366226
652	100309934	research	11.988	77.144	Vespa tropica	Greater Banded Hornet	Insecta	366226
653	100318196	research	13.0651	77.6479	Vespa tropica	Greater Banded Hornet	Insecta	366226
654	100318908	research	12.4244	76.6563	Vespa tropica	Greater Banded Hornet	Insecta	366226
655	100388070	research	1.40739	103.959	Vespa tropica	Greater Banded Hornet	Insecta	366226
656	100451616	research	4.00277	101.026	Vespa tropica	Greater Banded Hornet	Insecta	366226
657	100501402	research	10.3547	76.028	Vespa tropica	Greater Banded Hornet	Insecta	366226
658	100767396	research	12.9416	77.5082	Vespa tropica	Greater Banded Hornet	Insecta	366226
659	100834771	research	12.2276	76.6124	Vespa tropica	Greater Banded Hornet	Insecta	366226
660	100990010	research	6.88976	79.8835	Vespa tropica	Greater Banded Hornet	Insecta	366226
661	101061429	research	22.3737	114.125	Vespa tropica	Greater Banded Hornet	Insecta	366226
662	101070626	research	14.8134	101.594	Vespa tropica	Greater Banded Hornet	Insecta	366226
663	101122938	research	1.34327	103.68	Vespa tropica	Greater Banded Hornet	Insecta	366226
664	101176263	research	14.8135	101.594	Vespa tropica	Greater Banded Hornet	Insecta	366226
665	101310182	research	13.4306	144.801	Vespa tropica	Greater Banded Hornet	Insecta	366226
666	101683551	research	13.4307	144.801	Vespa tropica	Greater Banded Hornet	Insecta	366226
667	101690808	research	12.9328	77.5322	Vespa tropica	Greater Banded Hornet	Insecta	366226
668	101809263	research	13.4858	144.822	Vespa tropica	Greater Banded Hornet	Insecta	366226
669	101810556	research	15.8068	102.032	Vespa tropica	Greater Banded Hornet	Insecta	366226
670	101828936	research	18.3526	74.0357	Vespa tropica	Greater Banded Hornet	Insecta	366226
671	101999657	research	8.3365	80.3902	Vespa tropica	Greater Banded Hornet	Insecta	366226
672	102081768	research	-7.59704	112.705	Vespa tropica	Greater Banded Hornet	Insecta	366226
673	102236064	research	21.1646	70.5981	Vespa tropica	Greater Banded Hornet	Insecta	366226
674	102275471	research	15.0129	102.829	Vespa tropica	Greater Banded Hornet	Insecta	366226
675	102297044	research	1.29141	103.767	Vespa tropica	Greater Banded Hornet	Insecta	366226
676	102342664	research	32.6048	75.2887	Vespa tropica	Greater Banded Hornet	Insecta	366226
677	102344932	research	16.7006	81.0562	Vespa tropica	Greater Banded Hornet	Insecta	366226
678	102467111	research	18.6695	73.4068	Vespa tropica	Greater Banded Hornet	Insecta	366226
679	102505560	research	9.60311	77.1615	Vespa tropica	Greater Banded Hornet	Insecta	366226
680	102657525	research	14.25	76.97	Vespa tropica	Greater Banded Hornet	Insecta	366226
681	102697840	research	19.9537	73.7735	Vespa tropica	Greater Banded Hornet	Insecta	366226
682	102763802	research	22.3976	114.319	Vespa tropica	Greater Banded Hornet	Insecta	366226
683	102914787	research	13.02	77.5686	Vespa tropica	Greater Banded Hornet	Insecta	366226
684	102915711	research	19.9975	73.7898	Vespa tropica	Greater Banded Hornet	Insecta	366226
685	103089029	research	16.5529	81.4984	Vespa tropica	Greater Banded Hornet	Insecta	366226
686	103090288	research	11.9447	75.3849	Vespa tropica	Greater Banded Hornet	Insecta	366226
687	103105336	research	19.9669	72.8168	Vespa tropica	Greater Banded Hornet	Insecta	366226
688	103130993	research	13.6587	79.4874	Vespa tropica	Greater Banded Hornet	Insecta	366226
689	103183565	research	5.95496	116.048	Vespa tropica	Greater Banded Hornet	Insecta	366226
690	103303763	research	1.36577	103.893	Vespa tropica	Greater Banded Hornet	Insecta	366226
691	103459952	research	2.68754	101.906	Vespa tropica	Greater Banded Hornet	Insecta	366226
692	103459970	research	2.68755	101.906	Vespa tropica	Greater Banded Hornet	Insecta	366226
693	103460002	research	2.6875	101.906	Vespa tropica	Greater Banded Hornet	Insecta	366226
694	103460037	research	2.68761	101.907	Vespa tropica	Greater Banded Hornet	Insecta	366226
695	103478625	research	18.6792	73.752	Vespa tropica	Greater Banded Hornet	Insecta	366226
696	103745991	research	15.0018	102.278	Vespa tropica	Greater Banded Hornet	Insecta	366226
697	103746066	research	14.5021	74.2807	Vespa tropica	Greater Banded Hornet	Insecta	366226
698	103749768	research	1.36429	103.776	Vespa tropica	Greater Banded Hornet	Insecta	366226
699	104334901	research	-8.49955	115.253	Vespa tropica	Greater Banded Hornet	Insecta	366226
700	104336249	research	11.9106	78.6165	Vespa tropica	Greater Banded Hornet	Insecta	366226
701	104433693	research	3.16994	101.512	Vespa tropica	Greater Banded Hornet	Insecta	366226
702	104437138	research	18.6619	73.7618	Vespa tropica	Greater Banded Hornet	Insecta	366226
703	104437142	research	18.6619	73.7618	Vespa tropica	Greater Banded Hornet	Insecta	366226
704	104554696	research	2.70308	101.987	Vespa tropica	Greater Banded Hornet	Insecta	366226
705	104574543	research	1.35588	103.823	Vespa tropica	Greater Banded Hornet	Insecta	366226
706	104629435	research	12.8908	77.4418	Vespa tropica	Greater Banded Hornet	Insecta	366226
707	104721912	research	18.8843	82.5664	Vespa tropica	Greater Banded Hornet	Insecta	366226
708	104808143	research	13.0651	77.6476	Vespa tropica	Greater Banded Hornet	Insecta	366226
709	104850828	research	17.3221	96.4663	Vespa tropica	Greater Banded Hornet	Insecta	366226
710	105023520	research	12.9768	124.021	Vespa tropica	Greater Banded Hornet	Insecta	366226
711	105196998	research	8.87	76.6014	Vespa tropica	Greater Banded Hornet	Insecta	366226
712	105210123	research	1.38363	103.821	Vespa tropica	Greater Banded Hornet	Insecta	366226
713	105267474	research	18.5684	73.9176	Vespa tropica	Greater Banded Hornet	Insecta	366226
714	105301553	research	13.0267	100.93	Vespa tropica	Greater Banded Hornet	Insecta	366226
715	105547802	research	1.35985	103.777	Vespa tropica	Greater Banded Hornet	Insecta	366226
716	105594593	research	13.0651	77.6481	Vespa tropica	Greater Banded Hornet	Insecta	366226
717	105648475	research	13.0267	100.93	Vespa tropica	Greater Banded Hornet	Insecta	366226
718	105653173	research	22.6094	88.4643	Vespa tropica	Greater Banded Hornet	Insecta	366226
719	105703265	research	-6.9339	107.7	Vespa tropica	Greater Banded Hornet	Insecta	366226
720	106002938	research	16.6148	81.3492	Vespa tropica	Greater Banded Hornet	Insecta	366226
721	106114290	research	7.03788	79.893	Vespa tropica	Greater Banded Hornet	Insecta	366226
722	106355310	research	7.00726	100.498	Vespa tropica	Greater Banded Hornet	Insecta	366226
723	106608314	research	1.38156	103.832	Vespa tropica	Greater Banded Hornet	Insecta	366226
724	106737517	research	11.9416	78.4468	Vespa tropica	Greater Banded Hornet	Insecta	366226
725	106895992	research	8.68378	81.1995	Vespa tropica	Greater Banded Hornet	Insecta	366226
726	106926153	research	19.4066	72.8394	Vespa tropica	Greater Banded Hornet	Insecta	366226
727	106959378	research	13.0267	100.93	Vespa tropica	Greater Banded Hornet	Insecta	366226
728	107112602	research	12.8934	77.5945	Vespa tropica	Greater Banded Hornet	Insecta	366226
729	107175194	research	13.0267	100.93	Vespa tropica	Greater Banded Hornet	Insecta	366226
730	107189188	research	25.9095	81.9917	Vespa tropica	Greater Banded Hornet	Insecta	366226
731	107190068	research	25.9097	81.9912	Vespa tropica	Greater Banded Hornet	Insecta	366226
732	107224559	research	12.8619	77.5991	Vespa tropica	Greater Banded Hornet	Insecta	366226
733	107355444	research	8.18464	99.8504	Vespa tropica	Greater Banded Hornet	Insecta	366226
734	107372285	research	11.341	77.7172	Vespa tropica	Greater Banded Hornet	Insecta	366226
735	107451447	research	-7.86803	112.508	Vespa tropica	Greater Banded Hornet	Insecta	366226
736	107472347	research	12.8803	77.53	Vespa tropica	Greater Banded Hornet	Insecta	366226
737	107634270	research	3.21731	101.767	Vespa tropica	Greater Banded Hornet	Insecta	366226
738	107687796	research	19.1632	72.8926	Vespa tropica	Greater Banded Hornet	Insecta	366226
739	107764348	research	19.4959	73.0163	Vespa tropica	Greater Banded Hornet	Insecta	366226
740	107864839	research	7.0668	79.9041	Vespa tropica	Greater Banded Hornet	Insecta	366226
741	108244155	research	1.35868	103.777	Vespa tropica	Greater Banded Hornet	Insecta	366226
742	108331456	research	18.8045	98.918	Vespa tropica	Greater Banded Hornet	Insecta	366226
743	108661719	research	17.4136	78.5244	Vespa tropica	Greater Banded Hornet	Insecta	366226
744	108705289	research	1.36024	103.778	Vespa tropica	Greater Banded Hornet	Insecta	366226
745	108709274	research	11.681	78.1701	Vespa tropica	Greater Banded Hornet	Insecta	366226
746	108783086	research	25.4115	81.908	Vespa tropica	Greater Banded Hornet	Insecta	366226
747	108940284	research	13.4201	77.6835	Vespa tropica	Greater Banded Hornet	Insecta	366226
748	109034207	research	13.2345	101.071	Vespa tropica	Greater Banded Hornet	Insecta	366226
749	109135917	research	13.0267	100.93	Vespa tropica	Greater Banded Hornet	Insecta	366226
750	109216135	research	8.31333	80.4031	Vespa tropica	Greater Banded Hornet	Insecta	366226
751	109435815	research	8.22678	79.7261	Vespa tropica	Greater Banded Hornet	Insecta	366226
752	109467491	research	10.1158	99.814	Vespa tropica	Greater Banded Hornet	Insecta	366226
753	109532755	research	12.9068	77.6765	Vespa tropica	Greater Banded Hornet	Insecta	366226
754	109760642	research	10.7847	75.9669	Vespa tropica	Greater Banded Hornet	Insecta	366226
755	110164164	research	13.0348	77.573	Vespa tropica	Greater Banded Hornet	Insecta	366226
756	110387578	research	12.9303	77.4673	Vespa tropica	Greater Banded Hornet	Insecta	366226
757	110497967	research	15.0201	99.5516	Vespa tropica	Greater Banded Hornet	Insecta	366226
758	111067315	research	12.9504	77.5021	Vespa tropica	Greater Banded Hornet	Insecta	366226
759	111199865	research	-8.47744	125.908	Vespa tropica	Greater Banded Hornet	Insecta	366226
760	111199867	research	-8.47744	125.908	Vespa tropica	Greater Banded Hornet	Insecta	366226
761	111284558	research	10.5967	77.2653	Vespa tropica	Greater Banded Hornet	Insecta	366226
762	111614113	research	12.8994	80.2209	Vespa tropica	Greater Banded Hornet	Insecta	366226
763	111759922	research	22.1131	113.567	Vespa tropica	Greater Banded Hornet	Insecta	366226
764	112247764	research	14.3035	76.2494	Vespa tropica	Greater Banded Hornet	Insecta	366226
765	112489322	research	7.53042	99.619	Vespa tropica	Greater Banded Hornet	Insecta	366226
766	112646277	research	10.8036	106.738	Vespa tropica	Greater Banded Hornet	Insecta	366226
767	113234749	research	13.0457	77.6388	Vespa tropica	Greater Banded Hornet	Insecta	366226
768	114099510	research	11.5808	103.127	Vespa tropica	Greater Banded Hornet	Insecta	366226
769	114230336	research	7.26492	125.289	Vespa tropica	Greater Banded Hornet	Insecta	366226
770	114409166	research	-6.80544	107.667	Vespa tropica	Greater Banded Hornet	Insecta	366226
771	115868664	research	12.9363	80.2053	Vespa tropica	Greater Banded Hornet	Insecta	366226
772	115903035	research	13.0459	80.2533	Vespa tropica	Greater Banded Hornet	Insecta	366226
773	116248204	research	27.3943	95.6081	Vespa tropica	Greater Banded Hornet	Insecta	366226
774	116391344	research	22.5322	114.004	Vespa tropica	Greater Banded Hornet	Insecta	366226
775	116973424	research	30.1327	78.3228	Vespa tropica	Greater Banded Hornet	Insecta	366226
776	117132477	research	11.8014	76.0044	Vespa tropica	Greater Banded Hornet	Insecta	366226
777	117160401	research	16.4649	80.5083	Vespa tropica	Greater Banded Hornet	Insecta	366226
778	117177993	research	9.89171	78.1511	Vespa tropica	Greater Banded Hornet	Insecta	366226
779	118199897	research	1.34258	103.719	Vespa tropica	Greater Banded Hornet	Insecta	366226
780	118361438	research	22.6108	114.043	Vespa tropica	Greater Banded Hornet	Insecta	366226
781	118981270	research	-8.52308	126.187	Vespa tropica	Greater Banded Hornet	Insecta	366226
782	118997099	research	1.45176	103.824	Vespa tropica	Greater Banded Hornet	Insecta	366226
783	119007971	research	12.6602	80.1184	Vespa tropica	Greater Banded Hornet	Insecta	366226
784	119709446	research	-8.52836	126.435	Vespa tropica	Greater Banded Hornet	Insecta	366226
785	119749630	research	22.6203	73.4578	Vespa tropica	Greater Banded Hornet	Insecta	366226
786	119749631	research	22.6202	73.4578	Vespa tropica	Greater Banded Hornet	Insecta	366226
787	119749632	research	22.6202	73.4579	Vespa tropica	Greater Banded Hornet	Insecta	366226
788	120109833	research	14.719	100.789	Vespa tropica	Greater Banded Hornet	Insecta	366226
789	120111893	research	18.7332	72.9121	Vespa tropica	Greater Banded Hornet	Insecta	366226
790	120480776	research	13.0267	100.93	Vespa tropica	Greater Banded Hornet	Insecta	366226
791	120804739	research	1.37147	103.752	Vespa tropica	Greater Banded Hornet	Insecta	366226
792	120930813	research	9.68883	76.6705	Vespa tropica	Greater Banded Hornet	Insecta	366226
793	121080342	research	13.0267	100.93	Vespa tropica	Greater Banded Hornet	Insecta	366226
794	121080502	research	13.0267	100.93	Vespa tropica	Greater Banded Hornet	Insecta	366226
795	121682778	research	19.2274	72.8862	Vespa tropica	Greater Banded Hornet	Insecta	366226
796	121884100	research	12.8838	77.4629	Vespa tropica	Greater Banded Hornet	Insecta	366226
797	122426293	research	1.35692	103.886	Vespa tropica	Greater Banded Hornet	Insecta	366226
798	122822670	research	12.217	79.0448	Vespa tropica	Greater Banded Hornet	Insecta	366226
799	122894766	research	1.43995	103.705	Vespa tropica	Greater Banded Hornet	Insecta	366226
800	123102984	research	6.86871	79.9494	Vespa tropica	Greater Banded Hornet	Insecta	366226
801	123182293	research	11.9528	75.3354	Vespa tropica	Greater Banded Hornet	Insecta	366226
802	123325631	research	10.3022	76.4274	Vespa tropica	Greater Banded Hornet	Insecta	366226
803	123499029	research	18.7908	99.3089	Vespa tropica	Greater Banded Hornet	Insecta	366226
804	123665822	research	11.9106	78.6165	Vespa tropica	Greater Banded Hornet	Insecta	366226
805	123669706	research	12.225	79.0532	Vespa tropica	Greater Banded Hornet	Insecta	366226
806	123813692	research	27.1814	88.5171	Vespa tropica	Greater Banded Hornet	Insecta	366226
807	123929006	research	19.7135	98.9511	Vespa tropica	Greater Banded Hornet	Insecta	366226
808	124062973	research	12.9335	99.6945	Vespa tropica	Greater Banded Hornet	Insecta	366226
809	124205378	research	6.25402	100.607	Vespa tropica	Greater Banded Hornet	Insecta	366226
810	124206881	research	-6.59763	106.8	Vespa tropica	Greater Banded Hornet	Insecta	366226
811	124362876	research	-8.66385	115.174	Vespa tropica	Greater Banded Hornet	Insecta	366226
812	124362877	research	-8.66385	115.174	Vespa tropica	Greater Banded Hornet	Insecta	366226
813	124865026	research	-8.71838	115.175	Vespa tropica	Greater Banded Hornet	Insecta	366226
814	124899563	research	18.4049	72.938	Vespa tropica	Greater Banded Hornet	Insecta	366226
815	125102763	research	7.78978	125.703	Vespa tropica	Greater Banded Hornet	Insecta	366226
816	125258019	research	13.01	80.2691	Vespa tropica	Greater Banded Hornet	Insecta	366226
817	125747406	research	13.8194	100.041	Vespa tropica	Greater Banded Hornet	Insecta	366226
818	125748644	research	13.8193	100.041	Vespa tropica	Greater Banded Hornet	Insecta	366226
819	125749363	research	13.8194	100.041	Vespa tropica	Greater Banded Hornet	Insecta	366226
820	125749410	research	13.8194	100.041	Vespa tropica	Greater Banded Hornet	Insecta	366226
821	125750038	research	13.8194	100.041	Vespa tropica	Greater Banded Hornet	Insecta	366226
822	125750214	research	13.8195	100.041	Vespa tropica	Greater Banded Hornet	Insecta	366226
823	125750248	research	13.8194	100.041	Vespa tropica	Greater Banded Hornet	Insecta	366226
824	126163360	research	12.9865	77.4427	Vespa tropica	Greater Banded Hornet	Insecta	366226
825	126472087	research	22.3325	114.243	Vespa tropica	Greater Banded Hornet	Insecta	366226
826	126583115	research	5.27818	118.253	Vespa tropica	Greater Banded Hornet	Insecta	366226
827	126596403	research	13.0542	77.5096	Vespa tropica	Greater Banded Hornet	Insecta	366226
828	126602388	research	12.8054	80.2185	Vespa tropica	Greater Banded Hornet	Insecta	366226
829	126798153	research	16.1179	73.6917	Vespa tropica	Greater Banded Hornet	Insecta	366226
830	127074567	research	10.1298	76.6871	Vespa tropica	Greater Banded Hornet	Insecta	366226
831	127101129	research	12.1443	75.9397	Vespa tropica	Greater Banded Hornet	Insecta	366226
832	127322076	research	16.6457	99.3283	Vespa tropica	Greater Banded Hornet	Insecta	366226
833	127336773	research	13.0048	77.5678	Vespa tropica	Greater Banded Hornet	Insecta	366226
834	127458890	research	13.7319	100.556	Vespa tropica	Greater Banded Hornet	Insecta	366226
835	127469251	research	10.7544	76.9973	Vespa tropica	Greater Banded Hornet	Insecta	366226
836	127536811	research	15.5997	73.8948	Vespa tropica	Greater Banded Hornet	Insecta	366226
837	127807307	research	9.55419	100.075	Vespa tropica	Greater Banded Hornet	Insecta	366226
838	127863775	research	12.9256	77.6138	Vespa tropica	Greater Banded Hornet	Insecta	366226
839	127887859	research	12.9474	77.5876	Vespa tropica	Greater Banded Hornet	Insecta	366226
840	128256645	research	12.957	77.6028	Vespa tropica	Greater Banded Hornet	Insecta	366226
841	128282371	research	28.1363	84.438	Vespa tropica	Greater Banded Hornet	Insecta	366226
842	128307584	research	13.0651	77.6481	Vespa tropica	Greater Banded Hornet	Insecta	366226
843	128391479	research	29.3253	95.333	Vespa tropica	Greater Banded Hornet	Insecta	366226
844	128426158	research	21.909	101.283	Vespa tropica	Greater Banded Hornet	Insecta	366226
845	128426876	research	21.909	101.283	Vespa tropica	Greater Banded Hornet	Insecta	366226
846	128547506	research	21.9172	101.274	Vespa tropica	Greater Banded Hornet	Insecta	366226
847	128558729	research	13.0908	77.6064	Vespa tropica	Greater Banded Hornet	Insecta	366226
848	128580840	research	12.9504	77.5908	Vespa tropica	Greater Banded Hornet	Insecta	366226
849	128613896	research	13.0617	77.4902	Vespa tropica	Greater Banded Hornet	Insecta	366226
850	128723933	research	-8.60957	125.253	Vespa tropica	Greater Banded Hornet	Insecta	366226
851	128918366	research	22.8137	86.2026	Vespa tropica	Greater Banded Hornet	Insecta	366226
852	129644634	research	15.9056	80.4694	Vespa tropica	Greater Banded Hornet	Insecta	366226
853	130355334	research	12.9228	77.7568	Vespa tropica	Greater Banded Hornet	Insecta	366226
854	130395736	research	12.9991	101.448	Vespa tropica	Greater Banded Hornet	Insecta	366226
855	130592086	research	12.9316	77.7369	Vespa tropica	Greater Banded Hornet	Insecta	366226
856	130611682	research	-8.43435	115.279	Vespa tropica	Greater Banded Hornet	Insecta	366226
857	130895788	research	7.13575	125.481	Vespa tropica	Greater Banded Hornet	Insecta	366226
858	131133893	research	3.01551	101.695	Vespa tropica	Greater Banded Hornet	Insecta	366226
859	131171376	research	12.9788	80.2676	Vespa tropica	Greater Banded Hornet	Insecta	366226
860	131288854	research	12.7735	77.6181	Vespa tropica	Greater Banded Hornet	Insecta	366226
861	131408849	research	7.28736	79.8872	Vespa tropica	Greater Banded Hornet	Insecta	366226
862	131428097	research	22.5182	88.4155	Vespa tropica	Greater Banded Hornet	Insecta	366226
863	131553842	research	10.0379	76.3682	Vespa tropica	Greater Banded Hornet	Insecta	366226
864	131579543	research	12.9655	77.7185	Vespa tropica	Greater Banded Hornet	Insecta	366226
865	131714561	research	12.7409	77.8253	Vespa tropica	Greater Banded Hornet	Insecta	366226
866	131718521	research	10.7632	76.6805	Vespa tropica	Greater Banded Hornet	Insecta	366226
867	131780222	research	12.7736	77.6179	Vespa tropica	Greater Banded Hornet	Insecta	366226
868	131851760	research	12.2028	75.8118	Vespa tropica	Greater Banded Hornet	Insecta	366226
869	131885138	research	29.5073	79.6723	Vespa tropica	Greater Banded Hornet	Insecta	366226
870	131885139	research	29.5073	79.6723	Vespa tropica	Greater Banded Hornet	Insecta	366226
871	131885142	research	29.5073	79.6723	Vespa tropica	Greater Banded Hornet	Insecta	366226
872	131885143	research	29.5073	79.6723	Vespa tropica	Greater Banded Hornet	Insecta	366226
873	131980972	research	13.7073	79.5948	Vespa tropica	Greater Banded Hornet	Insecta	366226
874	132285676	research	22.1727	100.844	Vespa tropica	Greater Banded Hornet	Insecta	366226
875	132374484	research	13.7043	100.737	Vespa tropica	Greater Banded Hornet	Insecta	366226
876	132521104	research	28.9641	79.8041	Vespa tropica	Greater Banded Hornet	Insecta	366226
877	132560601	research	13.7115	79.5927	Vespa tropica	Greater Banded Hornet	Insecta	366226
878	132560616	research	10.7658	106.719	Vespa tropica	Greater Banded Hornet	Insecta	366226
879	132566710	research	16.6624	80.6997	Vespa tropica	Greater Banded Hornet	Insecta	366226
880	132927607	research	18.5725	99.0007	Vespa tropica	Greater Banded Hornet	Insecta	366226
881	132940153	research	12.8424	77.727	Vespa tropica	Greater Banded Hornet	Insecta	366226
882	133239743	research	12.1801	76.742	Vespa tropica	Greater Banded Hornet	Insecta	366226
883	133313163	research	15.3173	75.7139	Vespa tropica	Greater Banded Hornet	Insecta	366226
884	133424607	research	19.061	99.9258	Vespa tropica	Greater Banded Hornet	Insecta	366226
885	133584706	research	12.8139	99.5209	Vespa tropica	Greater Banded Hornet	Insecta	366226
886	133624603	research	12.9256	77.6138	Vespa tropica	Greater Banded Hornet	Insecta	366226
887	134010401	research	29.4511	79.3773	Vespa tropica	Greater Banded Hornet	Insecta	366226
888	134064205	research	22.3305	114.22	Vespa tropica	Greater Banded Hornet	Insecta	366226
889	134127304	research	13.0267	100.93	Vespa tropica	Greater Banded Hornet	Insecta	366226
890	134146103	research	6.89499	79.9752	Vespa tropica	Greater Banded Hornet	Insecta	366226
891	134404224	research	11.3914	79.7187	Vespa tropica	Greater Banded Hornet	Insecta	366226
892	134537270	research	19.0759	72.8777	Vespa tropica	Greater Banded Hornet	Insecta	366226
893	134542140	research	12.9655	77.7185	Vespa tropica	Greater Banded Hornet	Insecta	366226
894	134691894	research	25.4115	81.908	Vespa tropica	Greater Banded Hornet	Insecta	366226
895	134721018	research	13.0463	80.2534	Vespa tropica	Greater Banded Hornet	Insecta	366226
896	134732287	research	12.0233	79.8522	Vespa tropica	Greater Banded Hornet	Insecta	366226
897	134834235	research	8.35688	77.0133	Vespa tropica	Greater Banded Hornet	Insecta	366226
898	134962886	research	1.44276	103.731	Vespa tropica	Greater Banded Hornet	Insecta	366226
899	135093079	research	1.38137	103.744	Vespa tropica	Greater Banded Hornet	Insecta	366226
900	135207817	research	12.7733	77.618	Vespa tropica	Greater Banded Hornet	Insecta	366226
901	135407902	research	13.0292	77.5643	Vespa tropica	Greater Banded Hornet	Insecta	366226
902	135534376	research	10.1557	76.4032	Vespa tropica	Greater Banded Hornet	Insecta	366226
903	135752872	research	13.663	77.4596	Vespa tropica	Greater Banded Hornet	Insecta	366226
904	135761349	research	21.959	96.0891	Vespa tropica	Greater Banded Hornet	Insecta	366226
905	135774336	research	12.9655	77.7185	Vespa tropica	Greater Banded Hornet	Insecta	366226
906	135864399	research	6.85645	101.252	Vespa tropica	Greater Banded Hornet	Insecta	366226
907	135889674	research	-8.43441	115.28	Vespa tropica	Greater Banded Hornet	Insecta	366226
908	135904253	research	12.9655	77.7185	Vespa tropica	Greater Banded Hornet	Insecta	366226
909	135914705	research	11.3731	75.8428	Vespa tropica	Greater Banded Hornet	Insecta	366226
910	136002587	research	13.2633	99.5475	Vespa tropica	Greater Banded Hornet	Insecta	366226
911	136023766	research	19.7135	98.9511	Vespa tropica	Greater Banded Hornet	Insecta	366226
912	136034839	research	21.1535	72.7832	Vespa tropica	Greater Banded Hornet	Insecta	366226
913	136388510	research	12.6759	77.7683	Vespa tropica	Greater Banded Hornet	Insecta	366226
914	136548638	research	6.8564	101.253	Vespa tropica	Greater Banded Hornet	Insecta	366226
915	136551065	research	19.1909	72.9815	Vespa tropica	Greater Banded Hornet	Insecta	366226
916	136681631	research	13.0675	77.5765	Vespa tropica	Greater Banded Hornet	Insecta	366226
917	136692899	research	9.80447	76.31	Vespa tropica	Greater Banded Hornet	Insecta	366226
918	136873515	research	6.97805	79.8759	Vespa tropica	Greater Banded Hornet	Insecta	366226
919	137028198	research	14.5619	101.403	Vespa tropica	Greater Banded Hornet	Insecta	366226
920	137097276	research	19.0048	72.8388	Vespa tropica	Greater Banded Hornet	Insecta	366226
921	137110605	research	15.2691	73.9228	Vespa tropica	Greater Banded Hornet	Insecta	366226
922	137153870	research	18.6498	73.7695	Vespa tropica	Greater Banded Hornet	Insecta	366226
923	137267177	research	22.5414	114.428	Vespa tropica	Greater Banded Hornet	Insecta	366226
924	137607123	research	12.9623	77.7099	Vespa tropica	Greater Banded Hornet	Insecta	366226
925	137830804	research	11.8219	78.2409	Vespa tropica	Greater Banded Hornet	Insecta	366226
926	137833434	research	5.51348	118.291	Vespa tropica	Greater Banded Hornet	Insecta	366226
927	138477889	research	22.2302	114.117	Vespa tropica	Greater Banded Hornet	Insecta	366226
928	138495713	research	22.4703	114.024	Vespa tropica	Greater Banded Hornet	Insecta	366226
929	138584261	research	7.52846	99.0941	Vespa tropica	Greater Banded Hornet	Insecta	366226
930	138588475	research	12.8055	80.2184	Vespa tropica	Greater Banded Hornet	Insecta	366226
931	138809982	research	24.4327	98.5849	Vespa tropica	Greater Banded Hornet	Insecta	366226
932	138844963	research	11.8085	75.4545	Vespa tropica	Greater Banded Hornet	Insecta	366226
933	138964011	research	11.8412	78.5425	Vespa tropica	Greater Banded Hornet	Insecta	366226
934	138968722	research	10.0836	78.2231	Vespa tropica	Greater Banded Hornet	Insecta	366226
935	139082964	research	16.4356	100.344	Vespa tropica	Greater Banded Hornet	Insecta	366226
936	139105753	research	12.8626	77.7733	Vespa tropica	Greater Banded Hornet	Insecta	366226
937	139297431	research	12.7316	77.7912	Vespa tropica	Greater Banded Hornet	Insecta	366226
938	139308774	research	22.3444	114.059	Vespa tropica	Greater Banded Hornet	Insecta	366226
939	139710597	research	-7.38644	108.298	Vespa tropica	Greater Banded Hornet	Insecta	366226
940	139845722	research	15.3496	73.815	Vespa tropica	Greater Banded Hornet	Insecta	366226
941	139888022	research	12.2261	79.0413	Vespa tropica	Greater Banded Hornet	Insecta	366226
942	139943907	research	21.9296	101.268	Vespa tropica	Greater Banded Hornet	Insecta	366226
943	139980321	research	13.7495	79.6009	Vespa tropica	Greater Banded Hornet	Insecta	366226
944	140046689	research	13.7059	79.5944	Vespa tropica	Greater Banded Hornet	Insecta	366226
945	140158154	research	22.4688	114.045	Vespa tropica	Greater Banded Hornet	Insecta	366226
946	140228479	research	12.1442	75.9398	Vespa tropica	Greater Banded Hornet	Insecta	366226
947	140392847	research	13.0801	77.5785	Vespa tropica	Greater Banded Hornet	Insecta	366226
948	140460224	research	22.4684	114.2	Vespa tropica	Greater Banded Hornet	Insecta	366226
949	140477756	research	12.7961	77.5764	Vespa tropica	Greater Banded Hornet	Insecta	366226
950	140477786	research	12.7961	77.5764	Vespa tropica	Greater Banded Hornet	Insecta	366226
951	140480581	research	12.7961	77.5764	Vespa tropica	Greater Banded Hornet	Insecta	366226
952	140509875	research	12.9583	77.7255	Vespa tropica	Greater Banded Hornet	Insecta	366226
953	140758832	research	-6.93114	107.771	Vespa tropica	Greater Banded Hornet	Insecta	366226
954	140777562	research	21.9202	101.277	Vespa tropica	Greater Banded Hornet	Insecta	366226
955	140833833	research	22.5461	114.001	Vespa tropica	Greater Banded Hornet	Insecta	366226
956	140895237	research	13.4853	77.4163	Vespa tropica	Greater Banded Hornet	Insecta	366226
957	140960963	research	-6.93184	107.77	Vespa tropica	Greater Banded Hornet	Insecta	366226
958	141065187	research	12.5345	99.9657	Vespa tropica	Greater Banded Hornet	Insecta	366226
959	141451836	research	12.8809	77.5296	Vespa tropica	Greater Banded Hornet	Insecta	366226
960	141451869	research	12.8809	77.5296	Vespa tropica	Greater Banded Hornet	Insecta	366226
961	141594378	research	1.33091	103.804	Vespa tropica	Greater Banded Hornet	Insecta	366226
962	141617819	research	13.7079	79.5951	Vespa tropica	Greater Banded Hornet	Insecta	366226
963	141773095	research	22.3003	114.176	Vespa tropica	Greater Banded Hornet	Insecta	366226
964	141773223	research	22.3004	114.176	Vespa tropica	Greater Banded Hornet	Insecta	366226
965	141947673	research	18.515	73.9052	Vespa tropica	Greater Banded Hornet	Insecta	366226
966	142115611	research	12.9998	101.449	Vespa tropica	Greater Banded Hornet	Insecta	366226
967	142122442	research	8.2261	77.4313	Vespa tropica	Greater Banded Hornet	Insecta	366226
968	142201626	research	8.27043	77.446	Vespa tropica	Greater Banded Hornet	Insecta	366226
969	142201628	research	8.22666	77.4312	Vespa tropica	Greater Banded Hornet	Insecta	366226
970	142271514	research	20.0306	73.7817	Vespa tropica	Greater Banded Hornet	Insecta	366226
971	142274533	research	20.2169	105.946	Vespa tropica	Greater Banded Hornet	Insecta	366226
972	142351820	research	-8.61453	115.281	Vespa tropica	Greater Banded Hornet	Insecta	366226
973	142361986	research	22.3365	114.191	Vespa tropica	Greater Banded Hornet	Insecta	366226
974	142466100	research	22.4571	114.006	Vespa tropica	Greater Banded Hornet	Insecta	366226
975	142468754	research	12.9584	77.3082	Vespa tropica	Greater Banded Hornet	Insecta	366226
976	142815508	research	12.9655	77.7185	Vespa tropica	Greater Banded Hornet	Insecta	366226
977	142915213	research	-6.18898	106.823	Vespa tropica	Greater Banded Hornet	Insecta	366226
978	143159040	research	12.9716	77.5946	Vespa tropica	Greater Banded Hornet	Insecta	366226
979	143237133	research	13.3051	75.4789	Vespa tropica	Greater Banded Hornet	Insecta	366226
980	143403511	research	12.913	77.4735	Vespa tropica	Greater Banded Hornet	Insecta	366226
981	143489723	research	7.08538	125.486	Vespa tropica	Greater Banded Hornet	Insecta	366226
982	143684777	research	6.46501	124.331	Vespa tropica	Greater Banded Hornet	Insecta	366226
983	143768854	research	17.5906	100.059	Vespa tropica	Greater Banded Hornet	Insecta	366226
984	143775544	research	8.42252	77.607	Vespa tropica	Greater Banded Hornet	Insecta	366226
985	143788633	research	12.9325	77.5321	Vespa tropica	Greater Banded Hornet	Insecta	366226
986	143932865	research	13.2782	77.68	Vespa tropica	Greater Banded Hornet	Insecta	366226
987	143994224	research	-8.50109	115.262	Vespa tropica	Greater Banded Hornet	Insecta	366226
988	144020268	research	12.7986	99.454	Vespa tropica	Greater Banded Hornet	Insecta	366226
989	144054113	research	21.9796	108.654	Vespa tropica	Greater Banded Hornet	Insecta	366226
990	144054317	research	13.7384	100.359	Vespa tropica	Greater Banded Hornet	Insecta	366226
991	144218564	research	11.8094	75.4558	Vespa tropica	Greater Banded Hornet	Insecta	366226
992	144226361	research	7.86013	80.6745	Vespa tropica	Greater Banded Hornet	Insecta	366226
993	144282913	research	3.15684	101.649	Vespa tropica	Greater Banded Hornet	Insecta	366226
994	144284207	research	-8.4722	115.444	Vespa tropica	Greater Banded Hornet	Insecta	366226
995	144294567	research	18.7516	99.1607	Vespa tropica	Greater Banded Hornet	Insecta	366226
996	144464819	research	10.6392	103.503	Vespa tropica	Greater Banded Hornet	Insecta	366226
997	144521400	research	12.9232	77.5964	Vespa tropica	Greater Banded Hornet	Insecta	366226
998	144547313	research	21.6866	88.2593	Vespa tropica	Greater Banded Hornet	Insecta	366226
999	144663460	research	19.2275	72.8817	Vespa tropica	Greater Banded Hornet	Insecta	366226
1000	144837312	research	7.76124	98.7709	Vespa tropica	Greater Banded Hornet	Insecta	366226
1001	145053800	research	10.5333	76.3433	Vespa tropica	Greater Banded Hornet	Insecta	366226
1002	145165992	research	12.6834	101.043	Vespa tropica	Greater Banded Hornet	Insecta	366226
1003	145175878	research	5.35586	100.301	Vespa tropica	Greater Banded Hornet	Insecta	366226
1004	145221270	research	-6.53235	106.956	Vespa tropica	Greater Banded Hornet	Insecta	366226
1005	145236158	research	13.0216	123.916	Vespa tropica	Greater Banded Hornet	Insecta	366226
1006	145314148	research	12.9362	77.6062	Vespa tropica	Greater Banded Hornet	Insecta	366226
1007	145409733	research	17.8294	73.24	Vespa tropica	Greater Banded Hornet	Insecta	366226
1008	145485050	research	12.9287	77.6541	Vespa tropica	Greater Banded Hornet	Insecta	366226
1009	145504993	research	1.26825	103.804	Vespa tropica	Greater Banded Hornet	Insecta	366226
1010	145785534	research	-7.53861	110.685	Vespa tropica	Greater Banded Hornet	Insecta	366226
1011	145882857	research	-6.22722	106.878	Vespa tropica	Greater Banded Hornet	Insecta	366226
1012	145961254	research	1.37286	103.779	Vespa tropica	Greater Banded Hornet	Insecta	366226
1013	146014969	research	12.9947	77.5885	Vespa tropica	Greater Banded Hornet	Insecta	366226
1014	146090344	research	13.3857	144.76	Vespa tropica	Greater Banded Hornet	Insecta	366226
1015	146103046	research			Vespa tropica	Greater Banded Hornet	Insecta	366226
1016	146204850	research	10.657	122.945	Vespa tropica	Greater Banded Hornet	Insecta	366226
1017	146206048	research	18.7883	98.9853	Vespa tropica	Greater Banded Hornet	Insecta	366226
1018	146208745	research	1.51532	110.205	Vespa tropica	Greater Banded Hornet	Insecta	366226
1019	146211327	research	-2.89474	107.564	Vespa tropica	Greater Banded Hornet	Insecta	366226
1020	146823185	research	1.44041	103.735	Vespa tropica	Greater Banded Hornet	Insecta	366226
1021	146873017	research	15.6289	73.9068	Vespa tropica	Greater Banded Hornet	Insecta	366226
1022	146875261	research	19.2265	72.8897	Vespa tropica	Greater Banded Hornet	Insecta	366226
1023	146886482	research	12.3465	76.5825	Vespa tropica	Greater Banded Hornet	Insecta	366226
1024	147018057	research	12.9956	77.5535	Vespa tropica	Greater Banded Hornet	Insecta	366226
1025	147335475	research	18.546	73.9139	Vespa tropica	Greater Banded Hornet	Insecta	366226
1026	147443108	research	3.12172	101.654	Vespa tropica	Greater Banded Hornet	Insecta	366226
1027	147506212	research	19.893	82.659	Vespa tropica	Greater Banded Hornet	Insecta	366226
1028	147549112	research	19.1631	72.8921	Vespa tropica	Greater Banded Hornet	Insecta	366226
1029	147600498	research	13.145	100.062	Vespa tropica	Greater Banded Hornet	Insecta	366226
1030	147875472	research	-6.92535	110.777	Vespa tropica	Greater Banded Hornet	Insecta	366226
1031	147992407	research	7.89405	98.2946	Vespa tropica	Greater Banded Hornet	Insecta	366226
1032	148224419	research	13.0648	77.6476	Vespa tropica	Greater Banded Hornet	Insecta	366226
1033	148670615	research	9.57157	100.084	Vespa tropica	Greater Banded Hornet	Insecta	366226
1034	148677807	research	22.8764	86.1965	Vespa tropica	Greater Banded Hornet	Insecta	366226
1035	148978638	research	15.3372	73.9036	Vespa tropica	Greater Banded Hornet	Insecta	366226
1036	149021719	research	12.9598	77.3078	Vespa tropica	Greater Banded Hornet	Insecta	366226
1037	149028747	research	20.8304	81.7084	Vespa tropica	Greater Banded Hornet	Insecta	366226
1038	149037568	research	0.477712	101.454	Vespa tropica	Greater Banded Hornet	Insecta	366226
1039	149085520	research	7.23509	79.841	Vespa tropica	Greater Banded Hornet	Insecta	366226
1040	149131730	research	11.3437	104.82	Vespa tropica	Greater Banded Hornet	Insecta	366226
1041	149204678	research	18.0085	99.4805	Vespa tropica	Greater Banded Hornet	Insecta	366226
1042	149381427	research	13.0267	100.93	Vespa tropica	Greater Banded Hornet	Insecta	366226
1043	149384040	research	13.5635	144.865	Vespa tropica	Greater Banded Hornet	Insecta	366226
1044	149475716	research	6.99929	100.505	Vespa tropica	Greater Banded Hornet	Insecta	366226
1045	149540467	research	12.2227	76.6273	Vespa tropica	Greater Banded Hornet	Insecta	366226
1046	149689492	research	13.5245	144.887	Vespa tropica	Greater Banded Hornet	Insecta	366226
1047	149907275	research	8.0863	98.9063	Vespa tropica leefmansi		Insecta	1353007
1048	150119667	research	19.115	72.8997	Vespa tropica	Greater Banded Hornet	Insecta	366226
1049	150373893	research	22.4443	114.17	Vespa tropica	Greater Banded Hornet	Insecta	366226
1050	150553155	research	11.7748	78.2097	Vespa tropica	Greater Banded Hornet	Insecta	366226
1051	150649402	research	4.967	117.804	Vespa tropica	Greater Banded Hornet	Insecta	366226
1052	151017096	research	-6.89456	110.669	Vespa tropica	Greater Banded Hornet	Insecta	366226
1053	151187957	research	13.0267	100.93	Vespa tropica	Greater Banded Hornet	Insecta	366226
1054	151193841	research	1.34736	103.762	Vespa tropica	Greater Banded Hornet	Insecta	366226
1055	151298495	research	13.0449	80.2788	Vespa tropica	Greater Banded Hornet	Insecta	366226
1056	151392243	research	8.11918	99.1013	Vespa tropica	Greater Banded Hornet	Insecta	366226
1057	151583747	research	17.626	83.1828	Vespa tropica	Greater Banded Hornet	Insecta	366226
1058	151655310	research	12.0277	102.293	Vespa tropica	Greater Banded Hornet	Insecta	366226
1059	151714873	research	13.6542	100.469	Vespa tropica	Greater Banded Hornet	Insecta	366226
1060	151782493	research	13.2045	144.659	Vespa tropica	Greater Banded Hornet	Insecta	366226
1061	151841329	research	13.8113	100.752	Vespa tropica	Greater Banded Hornet	Insecta	366226
1062	152124662	research	6.8667	81.0466	Vespa tropica	Greater Banded Hornet	Insecta	366226
1063	152345990	research	12.913	77.2922	Vespa tropica	Greater Banded Hornet	Insecta	366226
1064	153141240	research	7.06235	79.931	Vespa tropica	Greater Banded Hornet	Insecta	366226
1065	153155617	research	1.35535	103.684	Vespa tropica leefmansi		Insecta	1353007
1066	153329047	research	13.0347	77.573	Vespa tropica	Greater Banded Hornet	Insecta	366226
1067	153401926	research	24.7042	97.9318	Vespa tropica leefmansi		Insecta	1353007
1068	153539057	research	20.4954	86.0699	Vespa tropica	Greater Banded Hornet	Insecta	366226
1069	153663199	research	24.6865	92.7516	Vespa tropica	Greater Banded Hornet	Insecta	366226
1070	154053424	research	18.496	73.8761	Vespa tropica	Greater Banded Hornet	Insecta	366226
1071	154401136	research	19.1576	72.8666	Vespa tropica	Greater Banded Hornet	Insecta	366226
1072	154532960	research	19.1941	72.9713	Vespa tropica	Greater Banded Hornet	Insecta	366226
1073	154709663	research	12.8841	77.4635	Vespa tropica	Greater Banded Hornet	Insecta	366226
1074	154783058	research	3.15369	101.641	Vespa tropica leefmansi		Insecta	1353007
1075	154998819	research	13.7101	79.5935	Vespa tropica	Greater Banded Hornet	Insecta	366226
1076	155030913	research	13.712	79.5881	Vespa tropica	Greater Banded Hornet	Insecta	366226
1077	155172648	research	5.40529	95.4654	Vespa tropica	Greater Banded Hornet	Insecta	366226
1078	155444078	research	1.31384	103.816	Vespa tropica	Greater Banded Hornet	Insecta	366226
1079	155693554	research	22.2504	114.156	Vespa tropica	Greater Banded Hornet	Insecta	366226
1080	155702273	research	9.4391	77.5575	Vespa tropica	Greater Banded Hornet	Insecta	366226
1081	155738248	research	12.1844	77.7336	Vespa tropica	Greater Banded Hornet	Insecta	366226
1082	155743428	research	12.8978	80.398	Vespa tropica	Greater Banded Hornet	Insecta	366226
1083	156422695	research	7.47062	99.0993	Vespa tropica	Greater Banded Hornet	Insecta	366226
1084	156581109	research	15.6716	73.7328	Vespa tropica	Greater Banded Hornet	Insecta	366226
1085	156844123	research	12.9038	77.4978	Vespa tropica	Greater Banded Hornet	Insecta	366226
1086	157027936	research	18.523	73.839	Vespa tropica	Greater Banded Hornet	Insecta	366226
1087	157177383	research	12.8849	77.4659	Vespa tropica	Greater Banded Hornet	Insecta	366226
1088	157591705	research	16.2265	103.281	Vespa tropica	Greater Banded Hornet	Insecta	366226
1089	157636575	research	12.8814	77.4638	Vespa tropica	Greater Banded Hornet	Insecta	366226
1090	157924772	research	4.43585	114	Vespa tropica	Greater Banded Hornet	Insecta	366226
1091	157975246	research	22.4988	114.046	Vespa tropica	Greater Banded Hornet	Insecta	366226
1092	157989725	research	12.9779	77.5952	Vespa tropica	Greater Banded Hornet	Insecta	366226
1093	158062881	research	9.47407	77.5195	Vespa tropica	Greater Banded Hornet	Insecta	366226
1094	158454718	research	10.6653	103.271	Vespa tropica	Greater Banded Hornet	Insecta	366226
1095	158545512	research	-10.1604	123.603	Vespa tropica	Greater Banded Hornet	Insecta	366226
1096	158997836	research	1.42399	103.838	Vespa tropica	Greater Banded Hornet	Insecta	366226
1097	159317055	research	18.5375	73.8912	Vespa tropica	Greater Banded Hornet	Insecta	366226
1098	159340763	research	22.4027	113.961	Vespa tropica	Greater Banded Hornet	Insecta	366226
1099	159376575	research	-6.25976	106.812	Vespa tropica	Greater Banded Hornet	Insecta	366226
1100	159563218	research	21.9289	101.25	Vespa tropica leefmansi		Insecta	1353007
1101	159582798	research	14.1364	121.194	Vespa tropica	Greater Banded Hornet	Insecta	366226
1102	159829757	research	22.4511	114.168	Vespa tropica	Greater Banded Hornet	Insecta	366226
1103	159829961	research	19.984	73.7836	Vespa tropica	Greater Banded Hornet	Insecta	366226
1104	159851189	research	34.8024	72.3451	Vespa tropica	Greater Banded Hornet	Insecta	366226
1105	160387671	research	12.2829	76.6674	Vespa tropica	Greater Banded Hornet	Insecta	366226
1106	160532561	research	12.6352	80.2019	Vespa tropica	Greater Banded Hornet	Insecta	366226
1107	160715640	research	-8.50024	115.255	Vespa tropica	Greater Banded Hornet	Insecta	366226
1108	160750920	research	18.9565	72.8004	Vespa tropica	Greater Banded Hornet	Insecta	366226
1109	161109013	research	6.88198	79.8853	Vespa tropica	Greater Banded Hornet	Insecta	366226
1110	161766221	research	22.2268	113.904	Vespa tropica	Greater Banded Hornet	Insecta	366226
1111	161785741	research	12.7735	77.618	Vespa tropica	Greater Banded Hornet	Insecta	366226
1112	161788880	research	18.8094	98.9503	Vespa tropica	Greater Banded Hornet	Insecta	366226
1113	162210574	research	13.7486	79.6018	Vespa tropica	Greater Banded Hornet	Insecta	366226
1114	162420956	research	19.194	72.9713	Vespa tropica	Greater Banded Hornet	Insecta	366226
1115	162608631	research	17.9025	83.4412	Vespa tropica	Greater Banded Hornet	Insecta	366226
1116	163070397	research	2.94462	101.695	Vespa tropica	Greater Banded Hornet	Insecta	366226
1117	163440584	research	6.92132	79.8813	Vespa tropica	Greater Banded Hornet	Insecta	366226
1118	163783240	research	21.2582	81.6656	Vespa tropica	Greater Banded Hornet	Insecta	366226
1119	163974353	research	-8.14258	114.654	Vespa tropica	Greater Banded Hornet	Insecta	366226
1120	164168026	research	7.60858	80.5904	Vespa tropica	Greater Banded Hornet	Insecta	366226
1121	164284040	research	12.9698	77.75	Vespa tropica	Greater Banded Hornet	Insecta	366226
1122	164577086	research	13.0825	80.1907	Vespa tropica	Greater Banded Hornet	Insecta	366226
1123	164648782	research	10.0587	76.3281	Vespa tropica	Greater Banded Hornet	Insecta	366226
1124	164741706	research	1.46166	103.836	Vespa tropica	Greater Banded Hornet	Insecta	366226
1125	165086684	research	12.624	80.1959	Vespa tropica	Greater Banded Hornet	Insecta	366226
1126	165094347	research	19.3346	84.808	Vespa tropica	Greater Banded Hornet	Insecta	366226
1127	165116115	research	21.9281	101.252	Vespa tropica	Greater Banded Hornet	Insecta	366226
1128	165134809	research	1.29441	103.879	Vespa tropica	Greater Banded Hornet	Insecta	366226
1129	165296298	research	-7.76468	110.063	Vespa tropica	Greater Banded Hornet	Insecta	366226
1130	166036716	research	18.2032	73.3088	Vespa tropica	Greater Banded Hornet	Insecta	366226
1131	166178255	research	3.14216	101.644	Vespa tropica	Greater Banded Hornet	Insecta	366226
1132	166230229	research	17.7811	83.3741	Vespa tropica	Greater Banded Hornet	Insecta	366226
1133	166406858	research	10.4797	99.0744	Vespa tropica	Greater Banded Hornet	Insecta	366226
1134	166526628	research	1.36608	103.837	Vespa tropica	Greater Banded Hornet	Insecta	366226
1135	167180809	research	23.4426	85.5473	Vespa tropica	Greater Banded Hornet	Insecta	366226
1136	167304149	research	17.451	78.5188	Vespa tropica	Greater Banded Hornet	Insecta	366226
1137	167316498	research	9.4998	99.9343	Vespa tropica	Greater Banded Hornet	Insecta	366226
1138	167336259	research	12.2231	79.0488	Vespa tropica	Greater Banded Hornet	Insecta	366226
1139	167382411	research	10.1635	76.4066	Vespa tropica	Greater Banded Hornet	Insecta	366226
1140	167650216	research	6.87052	79.992	Vespa tropica	Greater Banded Hornet	Insecta	366226
1141	167705624	research	-7.96662	112.633	Vespa tropica	Greater Banded Hornet	Insecta	366226
1142	167894961	research	12.9938	101.439	Vespa tropica	Greater Banded Hornet	Insecta	366226
1143	168152365	research	12.9632	77.5875	Vespa tropica	Greater Banded Hornet	Insecta	366226
1144	168454940	research	10.0714	76.3289	Vespa tropica	Greater Banded Hornet	Insecta	366226
1145	168611488	research	18.4807	98.3928	Vespa tropica	Greater Banded Hornet	Insecta	366226
1146	168950936	research	5.87529	117.943	Vespa tropica	Greater Banded Hornet	Insecta	366226
1147	169631112	research	14.2933	76.3183	Vespa tropica	Greater Banded Hornet	Insecta	366226
1148	169698143	research	13.0868	77.575	Vespa tropica	Greater Banded Hornet	Insecta	366226
1149	169875665	research	33.6753	73.126	Vespa tropica	Greater Banded Hornet	Insecta	366226
1150	170081754	research	9.52063	99.9606	Vespa tropica	Greater Banded Hornet	Insecta	366226
1151	170393802	research	9.68772	76.3113	Vespa tropica	Greater Banded Hornet	Insecta	366226
1152	170401719	research	5.49753	118.206	Vespa tropica	Greater Banded Hornet	Insecta	366226
1153	170428141	research	12.7328	77.7902	Vespa tropica	Greater Banded Hornet	Insecta	366226
1154	170571605	research	17.9047	83.4381	Vespa tropica	Greater Banded Hornet	Insecta	366226
1155	170794375	research	22.2505	114.156	Vespa tropica	Greater Banded Hornet	Insecta	366226
1156	170806537	research	12.9205	80.1236	Vespa tropica	Greater Banded Hornet	Insecta	366226
1157	170828067	research	16.7883	96.16	Vespa tropica	Greater Banded Hornet	Insecta	366226
1158	171199238	research	4.9648	117.805	Vespa tropica	Greater Banded Hornet	Insecta	366226
1159	171511616	research	-8.80261	115.231	Vespa tropica	Greater Banded Hornet	Insecta	366226
1160	171710353	research	14.3179	120.852	Vespa tropica	Greater Banded Hornet	Insecta	366226
1161	172198957	research	10.2949	77.4024	Vespa tropica	Greater Banded Hornet	Insecta	366226
1162	172503647	research	6.87054	79.8588	Vespa tropica	Greater Banded Hornet	Insecta	366226
1163	172642106	research	18.5832	73.8777	Vespa tropica	Greater Banded Hornet	Insecta	366226
1164	172803549	research	11.8184	77.9593	Vespa tropica	Greater Banded Hornet	Insecta	366226
1165	172816920	research	22.2669	113.998	Vespa tropica	Greater Banded Hornet	Insecta	366226
1166	172978943	research	22.2672	113.998	Vespa tropica	Greater Banded Hornet	Insecta	366226
1167	173350369	research	22.5125	88.3652	Vespa tropica	Greater Banded Hornet	Insecta	366226
1168	173371121	research	13.0677	77.5787	Vespa tropica	Greater Banded Hornet	Insecta	366226
1169	173546977	research	10.8979	78.5022	Vespa tropica	Greater Banded Hornet	Insecta	366226
1170	173573171	research	13.7624	100.644	Vespa tropica	Greater Banded Hornet	Insecta	366226
1171	173702005	research	13.0678	77.5788	Vespa tropica	Greater Banded Hornet	Insecta	366226
1172	173722808	research	12.7736	77.617	Vespa tropica	Greater Banded Hornet	Insecta	366226
1173	173907318	research	12.629	75.2503	Vespa tropica	Greater Banded Hornet	Insecta	366226
1174	174113793	research	12.8277	76.9314	Vespa tropica	Greater Banded Hornet	Insecta	366226
1175	174207839	research	12.7797	102.17	Vespa tropica	Greater Banded Hornet	Insecta	366226
1176	174230625	research	1.3777	103.898	Vespa tropica	Greater Banded Hornet	Insecta	366226
1177	174278900	research	22.4445	114.022	Vespa tropica	Greater Banded Hornet	Insecta	366226
1178	174281320	research	22.4445	114.022	Vespa tropica	Greater Banded Hornet	Insecta	366226
1179	174422818	research	12.8178	77.4606	Vespa tropica	Greater Banded Hornet	Insecta	366226
1180	174448657	research	12.8543	77.5099	Vespa tropica	Greater Banded Hornet	Insecta	366226
1181	174651972	research	12.8793	77.531	Vespa tropica	Greater Banded Hornet	Insecta	366226
1182	174672629	research	8.37014	99.7345	Vespa tropica	Greater Banded Hornet	Insecta	366226
1183	174692851	research	34.8313	72.3421	Vespa tropica	Greater Banded Hornet	Insecta	366226
1184	174845561	research	3.6967	97.6655	Vespa tropica	Greater Banded Hornet	Insecta	366226
1185	174890121	research	19.2701	72.9554	Vespa tropica	Greater Banded Hornet	Insecta	366226
1186	175002990	research	-7.03728	110.3	Vespa tropica	Greater Banded Hornet	Insecta	366226
1187	175004111	research	12.969	77.7209	Vespa tropica	Greater Banded Hornet	Insecta	366226
1188	175125733	research	-8.62878	115.176	Vespa tropica	Greater Banded Hornet	Insecta	366226
1189	175156831	research	23.0947	72.3856	Vespa tropica	Greater Banded Hornet	Insecta	366226
1190	175674616	research	11.7245	78.1881	Vespa tropica	Greater Banded Hornet	Insecta	366226
1191	175725028	research	9.68675	76.8929	Vespa tropica	Greater Banded Hornet	Insecta	366226
1192	175878006	research	-8.40952	115.189	Vespa tropica	Greater Banded Hornet	Insecta	366226
1193	175902193	research	22.2794	113.934	Vespa tropica	Greater Banded Hornet	Insecta	366226
1194	175950098	research	33.968	72.9314	Vespa tropica	Greater Banded Hornet	Insecta	366226
1195	176042467	research	17.5142	101.345	Vespa tropica	Greater Banded Hornet	Insecta	366226
1196	176073903	research	12.1758	75.5441	Vespa tropica	Greater Banded Hornet	Insecta	366226
1197	176135373	research	4.73553	116.976	Vespa tropica	Greater Banded Hornet	Insecta	366226
1198	176211066	research	-8.68627	115.492	Vespa tropica	Greater Banded Hornet	Insecta	366226
1199	176365378	research	22.0966	100.903	Vespa tropica leefmansi		Insecta	1353007
1200	176366260	research	12.9632	77.5965	Vespa tropica	Greater Banded Hornet	Insecta	366226
1201	176565427	research	18.7941	98.9872	Vespa tropica	Greater Banded Hornet	Insecta	366226
1202	176638667	research	18.6492	73.7707	Vespa tropica	Greater Banded Hornet	Insecta	366226
1203	176725103	research	9.7872	76.8176	Vespa tropica	Greater Banded Hornet	Insecta	366226
1204	176919672	research	12.8823	77.4634	Vespa tropica	Greater Banded Hornet	Insecta	366226
1205	176939802	research	12.9671	77.7205	Vespa tropica	Greater Banded Hornet	Insecta	366226
1206	177312633	research	11.7748	78.2097	Vespa tropica	Greater Banded Hornet	Insecta	366226
1207	177552213	research	12.9247	77.5473	Vespa tropica	Greater Banded Hornet	Insecta	366226
1208	177630296	research	22.5376	114.158	Vespa tropica	Greater Banded Hornet	Insecta	366226
1209	177790837	research	1.31492	103.764	Vespa tropica	Greater Banded Hornet	Insecta	366226
1210	177791430	research	12.2227	76.6273	Vespa tropica	Greater Banded Hornet	Insecta	366226
1211	177805368	research	-7.83422	110.927	Vespa tropica	Greater Banded Hornet	Insecta	366226
1212	177809851	research	12.2652	109.195	Vespa tropica	Greater Banded Hornet	Insecta	366226
1213	177814955	research	1.36262	103.839	Vespa tropica	Greater Banded Hornet	Insecta	366226
1214	177828532	research	22.835	108.37	Vespa tropica	Greater Banded Hornet	Insecta	366226
1215	177929729	research	12.9583	77.7255	Vespa tropica	Greater Banded Hornet	Insecta	366226
1216	177943306	research	8.05982	98.7945	Vespa tropica	Greater Banded Hornet	Insecta	366226
1217	178026735	research	13.017	77.5671	Vespa tropica	Greater Banded Hornet	Insecta	366226
1218	178322871	research	9.94033	76.6568	Vespa tropica	Greater Banded Hornet	Insecta	366226
1219	178496995	research	13.0344	77.6264	Vespa tropica leefmansi		Insecta	1353007
1220	178518610	research	22.2561	113.905	Vespa tropica	Greater Banded Hornet	Insecta	366226
1221	178527165	research	22.2522	113.912	Vespa tropica	Greater Banded Hornet	Insecta	366226
1222	178665825	research	12.9593	77.3086	Vespa tropica	Greater Banded Hornet	Insecta	366226
1223	178680862	research	7.03565	79.8955	Vespa tropica	Greater Banded Hornet	Insecta	366226
1224	178844411	research	12.2726	76.6133	Vespa tropica	Greater Banded Hornet	Insecta	366226
1225	178933532	research	-8.46881	116.073	Vespa tropica	Greater Banded Hornet	Insecta	366226
1226	178957111	research	22.2536	113.91	Vespa tropica	Greater Banded Hornet	Insecta	366226
1227	178963643	research	21.9109	101.265	Vespa tropica leefmansi		Insecta	1353007
1228	179065934	research	10.6719	76.0009	Vespa tropica	Greater Banded Hornet	Insecta	366226
1229	179106662	research	12.3097	76.6709	Vespa tropica	Greater Banded Hornet	Insecta	366226
1230	179118939	research	12.8742	77.5272	Vespa tropica	Greater Banded Hornet	Insecta	366226
1231	179139132	research	18.8168	98.9259	Vespa tropica	Greater Banded Hornet	Insecta	366226
1232	179327878	research	28.9641	79.8042	Vespa tropica	Greater Banded Hornet	Insecta	366226
1233	179333574	research	12.3696	76.6631	Vespa tropica	Greater Banded Hornet	Insecta	366226
1234	179450674	research	12.9626	77.5968	Vespa tropica	Greater Banded Hornet	Insecta	366226
1235	179496832	research	12.8778	77.5307	Vespa tropica	Greater Banded Hornet	Insecta	366226
1236	179641984	research	7.60858	80.5904	Vespa tropica	Greater Banded Hornet	Insecta	366226
1237	179803084	research	12.2227	76.6273	Vespa tropica	Greater Banded Hornet	Insecta	366226
1238	179821929	research	13.117	99.9653	Vespa tropica	Greater Banded Hornet	Insecta	366226
1239	179844339	research	10.2994	76.3356	Vespa tropica	Greater Banded Hornet	Insecta	366226
1240	179933439	research	0.844227	104.703	Vespa tropica leefmansi		Insecta	1353007
1241	180012936	research	12.6913	77.804	Vespa tropica	Greater Banded Hornet	Insecta	366226
1242	180081425	research	13.017	77.5671	Vespa tropica	Greater Banded Hornet	Insecta	366226
1243	180087726	research	13.6598	79.4864	Vespa tropica	Greater Banded Hornet	Insecta	366226
1244	180218882	research	23.2664	114.059	Vespa tropica	Greater Banded Hornet	Insecta	366226
1245	180230968	research	12.8158	77.5516	Vespa tropica	Greater Banded Hornet	Insecta	366226
1246	180264875	research	22.3747	114.265	Vespa tropica	Greater Banded Hornet	Insecta	366226
1247	180301146	research	13.1249	80.0252	Vespa tropica	Greater Banded Hornet	Insecta	366226
1248	180381927	research	12.7239	80.2258	Vespa tropica	Greater Banded Hornet	Insecta	366226
1249	180568763	research	12.8424	77.727	Vespa tropica	Greater Banded Hornet	Insecta	366226
1250	180714853	research	13.0653	77.6474	Vespa tropica	Greater Banded Hornet	Insecta	366226
1251	180743252	research	22.2807	114.21	Vespa tropica	Greater Banded Hornet	Insecta	366226
1252	180756614	research	12.7514	80.1937	Vespa tropica	Greater Banded Hornet	Insecta	366226
1253	180886376	research	28.9643	79.8042	Vespa tropica	Greater Banded Hornet	Insecta	366226
1254	180902770	research	12.8719	77.5227	Vespa tropica	Greater Banded Hornet	Insecta	366226
1255	181039341	research	13.1773	80.075	Vespa tropica	Greater Banded Hornet	Insecta	366226
1256	181056631	research	12.5038	80.1591	Vespa tropica	Greater Banded Hornet	Insecta	366226
1257	181169052	research	10.1942	77.9967	Vespa tropica	Greater Banded Hornet	Insecta	366226
1258	181310198	research	12.8099	77.4893	Vespa tropica	Greater Banded Hornet	Insecta	366226
1259	181330185	research	5.46851	100.252	Vespa tropica	Greater Banded Hornet	Insecta	366226
1260	181385184	research	12.6752	77.7694	Vespa tropica	Greater Banded Hornet	Insecta	366226
1261	181385223	research	12.6752	77.7694	Vespa tropica	Greater Banded Hornet	Insecta	366226
1262	181666287	research	22.3527	114.096	Vespa tropica	Greater Banded Hornet	Insecta	366226
1263	181681826	research	4.96536	117.805	Vespa tropica leefmansi		Insecta	1353007
1264	181700140	research			Vespa tropica	Greater Banded Hornet	Insecta	366226
1265	181859212	research	10.7638	106.682	Vespa tropica	Greater Banded Hornet	Insecta	366226
1266	181907888	research	22.3864	114.145	Vespa tropica	Greater Banded Hornet	Insecta	366226
1267	182015220	research	12.9375	77.6476	Vespa tropica	Greater Banded Hornet	Insecta	366226
1268	182169698	research	11.0813	78.7142	Vespa tropica	Greater Banded Hornet	Insecta	366226
1269	182439310	research	13.9078	121.386	Vespa tropica	Greater Banded Hornet	Insecta	366226
1270	182774629	research	-6.8954	107.609	Vespa tropica	Greater Banded Hornet	Insecta	366226
1271	182967692	research	13.0469	80.2539	Vespa tropica	Greater Banded Hornet	Insecta	366226
1272	183179462	research	14.0879	101.528	Vespa tropica	Greater Banded Hornet	Insecta	366226
1273	183185347	research	12.2234	79.0548	Vespa tropica	Greater Banded Hornet	Insecta	366226
1274	183209440	research	13.0826	80.2707	Vespa tropica	Greater Banded Hornet	Insecta	366226
1275	183316435	research	10.5314	76.3448	Vespa tropica	Greater Banded Hornet	Insecta	366226
1276	183334560	research	2.93069	101.693	Vespa tropica	Greater Banded Hornet	Insecta	366226
1277	183353678	research	21.4373	70.5029	Vespa tropica	Greater Banded Hornet	Insecta	366226
1278	183491359	research	5.86518	117.949	Vespa tropica	Greater Banded Hornet	Insecta	366226
1279	183605942	research	12.9583	77.7255	Vespa tropica	Greater Banded Hornet	Insecta	366226
1280	183616298	research	12.7498	77.5988	Vespa tropica	Greater Banded Hornet	Insecta	366226
1281	183623997	research	12.8617	77.5971	Vespa tropica	Greater Banded Hornet	Insecta	366226
1282	183785121	research	1.36408	103.772	Vespa tropica	Greater Banded Hornet	Insecta	366226
1283	183949016	research	12.7735	77.618	Vespa tropica	Greater Banded Hornet	Insecta	366226
1284	183949875	research	12.7521	80.1926	Vespa tropica	Greater Banded Hornet	Insecta	366226
1285	183985683	research	13.1122	77.5769	Vespa tropica	Greater Banded Hornet	Insecta	366226
1286	184076149	research	12.2128	79.0299	Vespa tropica	Greater Banded Hornet	Insecta	366226
1287	184132401	research	6.52927	81.706	Vespa tropica	Greater Banded Hornet	Insecta	366226
1288	184133396	research	13.0631	77.6207	Vespa tropica	Greater Banded Hornet	Insecta	366226
1289	184236860	research	13.0652	77.6479	Vespa tropica	Greater Banded Hornet	Insecta	366226
1290	184359905	research	13.0463	80.2534	Vespa tropica	Greater Banded Hornet	Insecta	366226
1291	184490664	research	25.4115	81.908	Vespa tropica	Greater Banded Hornet	Insecta	366226
1292	184534673	research	22.2219	113.915	Vespa tropica	Greater Banded Hornet	Insecta	366226
1293	184827984	research	22.439	114.138	Vespa tropica	Greater Banded Hornet	Insecta	366226
1294	184917533	research	14.0879	101.527	Vespa tropica	Greater Banded Hornet	Insecta	366226
1295	184973532	research	7.19213	79.9574	Vespa tropica	Greater Banded Hornet	Insecta	366226
1296	184983068	research	10.5834	103.305	Vespa tropica	Greater Banded Hornet	Insecta	366226
1297	185033288	research	29.8377	78.6871	Vespa tropica	Greater Banded Hornet	Insecta	366226
1298	185142042	research	9.49806	76.3388	Vespa tropica	Greater Banded Hornet	Insecta	366226
1299	185239144	research	25.4115	81.908	Vespa tropica	Greater Banded Hornet	Insecta	366226
1300	185248701	research	14.7334	74.7595	Vespa tropica	Greater Banded Hornet	Insecta	366226
1301	185251402	research	12.9206	77.4416	Vespa tropica	Greater Banded Hornet	Insecta	366226
1302	185385119	research	12.9279	77.3993	Vespa tropica	Greater Banded Hornet	Insecta	366226
1303	185533821	research	12.9504	77.5021	Vespa tropica	Greater Banded Hornet	Insecta	366226
1304	185562063	research	33.6806	73.1397	Vespa tropica	Greater Banded Hornet	Insecta	366226
1305	185696963	research	9.99388	76.3205	Vespa tropica	Greater Banded Hornet	Insecta	366226
1306	186019070	research	13.084	77.5474	Vespa tropica	Greater Banded Hornet	Insecta	366226
1307	186019504	research	22.1583	113.566	Vespa tropica	Greater Banded Hornet	Insecta	366226
1308	186255655	research	23.14	79.8794	Vespa tropica	Greater Banded Hornet	Insecta	366226
1309	186374581	research	25.4115	81.908	Vespa tropica	Greater Banded Hornet	Insecta	366226
1310	186418124	research	6.87672	79.9473	Vespa tropica	Greater Banded Hornet	Insecta	366226
1311	186831817	research	10.7845	76.7139	Vespa tropica	Greater Banded Hornet	Insecta	366226
1312	186840152	research	27.476	83.2772	Vespa tropica	Greater Banded Hornet	Insecta	366226
1313	186847130	research	13.1228	74.9933	Vespa tropica	Greater Banded Hornet	Insecta	366226
1314	186967034	research	12.9936	101.439	Vespa tropica	Greater Banded Hornet	Insecta	366226
1315	187104648	research	12.224	79.0513	Vespa tropica	Greater Banded Hornet	Insecta	366226
1316	187137584	research	19.1881	72.8305	Vespa tropica	Greater Banded Hornet	Insecta	366226
1317	187336776	research	21.9302	101.246	Vespa tropica leefmansi		Insecta	1353007
1318	187496391	research	12.8783	77.5281	Vespa tropica	Greater Banded Hornet	Insecta	366226
1319	187599387	research	12.7155	77.5886	Vespa tropica	Greater Banded Hornet	Insecta	366226
1320	187601874	research	12.9728	77.5912	Vespa tropica	Greater Banded Hornet	Insecta	366226
1321	187633764	research	12.5934	74.9784	Vespa tropica	Greater Banded Hornet	Insecta	366226
1322	187634527	research	12.5936	74.9786	Vespa tropica	Greater Banded Hornet	Insecta	366226
1323	187754304	research	5.87392	117.944	Vespa tropica	Greater Banded Hornet	Insecta	366226
1324	187891035	research	12.881	80.2023	Vespa tropica	Greater Banded Hornet	Insecta	366226
1325	187923622	research	12.8898	80.2043	Vespa tropica	Greater Banded Hornet	Insecta	366226
1326	187974967	research	22.5605	88.4098	Vespa tropica	Greater Banded Hornet	Insecta	366226
1327	188004016	research	13.1905	77.437	Vespa tropica	Greater Banded Hornet	Insecta	366226
1328	188005563	research	34.0074	71.6992	Vespa tropica	Greater Banded Hornet	Insecta	366226
1329	188107643	research	13.71	79.5928	Vespa tropica	Greater Banded Hornet	Insecta	366226
1330	188116550	research	25.022	85.3744	Vespa tropica	Greater Banded Hornet	Insecta	366226
1331	188255844	research	1.71667	110.467	Vespa tropica	Greater Banded Hornet	Insecta	366226
1332	188276629	research	19.1402	72.8081	Vespa tropica	Greater Banded Hornet	Insecta	366226
1333	188468526	research	-7.96662	112.633	Vespa tropica leefmansi		Insecta	1353007
1334	188503509	research	8.86944	76.6017	Vespa tropica	Greater Banded Hornet	Insecta	366226
1335	188751566	research	16.235	119.781	Vespa tropica	Greater Banded Hornet	Insecta	366226
1336	188754460	research	13.7172	79.5879	Vespa tropica	Greater Banded Hornet	Insecta	366226
1337	188853114	research	22.4485	114.091	Vespa tropica	Greater Banded Hornet	Insecta	366226
1338	188998590	research	13.0661	77.5007	Vespa tropica	Greater Banded Hornet	Insecta	366226
1339	189217477	research	21.9199	101.278	Vespa tropica leefmansi		Insecta	1353007
1340	189321188	research	8.43465	77.026	Vespa tropica	Greater Banded Hornet	Insecta	366226
1341	189457262	research			Vespa tropica	Greater Banded Hornet	Insecta	366226
1342	189471648	research	6.00858	116.008	Vespa tropica	Greater Banded Hornet	Insecta	366226
1343	189549748	research	12.7422	77.7891	Vespa tropica	Greater Banded Hornet	Insecta	366226
1344	189555545	research	12.224	79.0509	Vespa tropica	Greater Banded Hornet	Insecta	366226
1345	189674325	research	27.6814	85.2565	Vespa tropica	Greater Banded Hornet	Insecta	366226
1346	189724320	research	13.7155	79.5942	Vespa tropica	Greater Banded Hornet	Insecta	366226
1347	189816329	research	10.033	76.9877	Vespa tropica	Greater Banded Hornet	Insecta	366226
1348	189834108	research	12.9206	77.4416	Vespa tropica	Greater Banded Hornet	Insecta	366226
1349	189870559	research	12.8605	77.5971	Vespa tropica	Greater Banded Hornet	Insecta	366226
1350	189939814	research	10.7631	106.681	Vespa tropica	Greater Banded Hornet	Insecta	366226
1351	190052899	research	10.9196	76.3956	Vespa tropica	Greater Banded Hornet	Insecta	366226
1352	190090858	research	12.9773	77.5978	Vespa tropica	Greater Banded Hornet	Insecta	366226
1353	190187601	research	-8.46135	126.45	Vespa tropica	Greater Banded Hornet	Insecta	366226
1354	190198198	research	22.4311	82.6752	Vespa tropica	Greater Banded Hornet	Insecta	366226
1355	190300495	research	19.5154	73.0178	Vespa tropica	Greater Banded Hornet	Insecta	366226
1356	190368597	research	12.9788	77.5947	Vespa tropica	Greater Banded Hornet	Insecta	366226
1357	190373401	research	5.87619	117.948	Vespa tropica leefmansi		Insecta	1353007
1358	190380739	research	1.32319	103.746	Vespa tropica	Greater Banded Hornet	Insecta	366226
1359	190384302	research	13.0459	80.2533	Vespa tropica	Greater Banded Hornet	Insecta	366226
1360	190470247	research	15.2249	75.7175	Vespa tropica	Greater Banded Hornet	Insecta	366226
1361	190561971	research	13.7061	79.5941	Vespa tropica	Greater Banded Hornet	Insecta	366226
1362	190640410	research	8.181	77.4037	Vespa tropica	Greater Banded Hornet	Insecta	366226
1363	190691245	research	5.41024	100.777	Vespa tropica	Greater Banded Hornet	Insecta	366226
1364	190872346	research	10.0711	77.0618	Vespa tropica	Greater Banded Hornet	Insecta	366226
1365	190873779	research	13.7179	79.5866	Vespa tropica	Greater Banded Hornet	Insecta	366226
1366	190973791	research	18.5143	73.896	Vespa tropica	Greater Banded Hornet	Insecta	366226
1367	190976086	research	12.919	77.6786	Vespa tropica	Greater Banded Hornet	Insecta	366226
1368	191005502	research	12.3555	76.4516	Vespa tropica	Greater Banded Hornet	Insecta	366226
1369	191057589	research	1.38127	103.775	Vespa tropica leefmansi		Insecta	1353007
1370	191068748	research	-8.50536	115.255	Vespa tropica	Greater Banded Hornet	Insecta	366226
1371	191081657	research	2.82885	101.707	Vespa tropica leefmansi		Insecta	1353007
1372	191166733	research	16.5423	81.5125	Vespa tropica	Greater Banded Hornet	Insecta	366226
1373	191198326	research	13.717	79.5869	Vespa tropica	Greater Banded Hornet	Insecta	366226
1374	191244517	research	22.3552	114.107	Vespa tropica	Greater Banded Hornet	Insecta	366226
1375	191253210	research	8.97659	98.8195	Vespa tropica leefmansi		Insecta	1353007
1376	191264983	research	1.35137	103.758	Vespa tropica	Greater Banded Hornet	Insecta	366226
1377	191275137	research	11.0152	76.9326	Vespa tropica	Greater Banded Hornet	Insecta	366226
1378	191277401	research	5.81315	116.338	Vespa tropica	Greater Banded Hornet	Insecta	366226
1379	191280117	research	8.93065	77.2397	Vespa tropica	Greater Banded Hornet	Insecta	366226
1380	191328561	research	18.6829	73.7463	Vespa tropica	Greater Banded Hornet	Insecta	366226
1381	191328563	research	18.6829	73.7463	Vespa tropica	Greater Banded Hornet	Insecta	366226
1382	191338864	research	11.8928	78.6141	Vespa tropica	Greater Banded Hornet	Insecta	366226
1383	191359102	research	12.9463	77.5071	Vespa tropica	Greater Banded Hornet	Insecta	366226
1384	191529868	research	-5.02746	119.75	Vespa tropica	Greater Banded Hornet	Insecta	366226
1385	191565021	research	-7.50488	110.757	Vespa tropica leefmansi		Insecta	1353007
1386	191648572	research	10.7497	103.256	Vespa tropica	Greater Banded Hornet	Insecta	366226
1387	191659704	research	15.4401	74.1064	Vespa tropica	Greater Banded Hornet	Insecta	366226
1388	191681319	research	12.9628	77.5958	Vespa tropica	Greater Banded Hornet	Insecta	366226
1389	191740650	research	12.2227	76.6273	Vespa tropica	Greater Banded Hornet	Insecta	366226
1390	191756071	research	18.4849	73.8088	Vespa tropica	Greater Banded Hornet	Insecta	366226
1391	191828968	research	12.2234	79.0555	Vespa tropica	Greater Banded Hornet	Insecta	366226
1392	191938548	research	12.9183	77.6801	Vespa tropica	Greater Banded Hornet	Insecta	366226
1393	191941755	research	22.58	114.013	Vespa tropica	Greater Banded Hornet	Insecta	366226
1394	192074896	research	12.8378	77.5893	Vespa tropica	Greater Banded Hornet	Insecta	366226
1395	192200384	research	18.5592	73.8253	Vespa tropica	Greater Banded Hornet	Insecta	366226
1396	192521098	research	10.1719	76.5997	Vespa tropica	Greater Banded Hornet	Insecta	366226
1397	192541871	research	30.2786	77.9718	Vespa tropica	Greater Banded Hornet	Insecta	366226
1398	192618030	research	12.085	102.349	Vespa tropica	Greater Banded Hornet	Insecta	366226
1399	192653237	research	10.0134	99.9684	Vespa tropica	Greater Banded Hornet	Insecta	366226
1400	192783276	research	11.8079	75.4542	Vespa tropica	Greater Banded Hornet	Insecta	366226
1401	192826092	research	14.1541	77.8333	Vespa tropica	Greater Banded Hornet	Insecta	366226
1402	192832935	research	10.2968	77.7088	Vespa tropica	Greater Banded Hornet	Insecta	366226
1403	193023022	research	23.1389	79.8835	Vespa tropica	Greater Banded Hornet	Insecta	366226
1404	193042699	research	11.0681	76.5662	Vespa tropica	Greater Banded Hornet	Insecta	366226
1405	193247294	research	12.9339	77.608	Vespa tropica	Greater Banded Hornet	Insecta	366226
1406	193366442	research	13.0651	77.6478	Vespa tropica	Greater Banded Hornet	Insecta	366226
1407	193427517	research	1.41728	103.79	Vespa tropica	Greater Banded Hornet	Insecta	366226
1408	193492544	research	18.7934	99.1651	Vespa tropica	Greater Banded Hornet	Insecta	366226
1409	193581961	research	12.8987	77.5408	Vespa tropica	Greater Banded Hornet	Insecta	366226
1410	193752685	research	13.5661	144.836	Vespa tropica	Greater Banded Hornet	Insecta	366226
1411	193761176	research	3.79731	113.763	Vespa tropica	Greater Banded Hornet	Insecta	366226
1412	193767861	research	13.5017	144.842	Vespa tropica	Greater Banded Hornet	Insecta	366226
1413	193840771	research	13.581	100.59	Vespa tropica	Greater Banded Hornet	Insecta	366226
1414	193864735	research	12.9693	77.7205	Vespa tropica	Greater Banded Hornet	Insecta	366226
1415	194186327	research	13.0652	77.6476	Vespa tropica	Greater Banded Hornet	Insecta	366226
1416	194189942	research	13.3241	77.1619	Vespa tropica	Greater Banded Hornet	Insecta	366226
1417	194406956	research	7.03848	100.463	Vespa tropica	Greater Banded Hornet	Insecta	366226
1418	194423253	research	12.0495	102.39	Vespa tropica leefmansi		Insecta	1353007
1419	194425134	research	12.9583	77.7255	Vespa tropica	Greater Banded Hornet	Insecta	366226
1420	194513242	research	13.0714	77.5809	Vespa tropica	Greater Banded Hornet	Insecta	366226
1421	194551995	research	6.90188	79.8594	Vespa tropica	Greater Banded Hornet	Insecta	366226
1422	194713179	research	13.7474	79.6004	Vespa tropica	Greater Banded Hornet	Insecta	366226
1423	194783668	research	9.33625	118.4	Vespa tropica	Greater Banded Hornet	Insecta	366226
1424	194790035	research	1.31384	103.816	Vespa tropica	Greater Banded Hornet	Insecta	366226
1425	194794723	research	1.38609	103.747	Vespa tropica leefmansi		Insecta	1353007
1426	194816261	research	5.33268	100.757	Vespa tropica leefmansi		Insecta	1353007
1427	194890384	research	1.35515	103.797	Vespa tropica	Greater Banded Hornet	Insecta	366226
1428	194961035	research	22.322	114.006	Vespa tropica	Greater Banded Hornet	Insecta	366226
1429	194968976	research	12.9975	77.6034	Vespa tropica	Greater Banded Hornet	Insecta	366226
1430	195205058	research	4.96472	117.805	Vespa tropica leefmansi		Insecta	1353007
1431	195258821	research	11.663	76.6152	Vespa tropica	Greater Banded Hornet	Insecta	366226
1432	195430301	research	8.07636	98.8255	Vespa tropica leefmansi		Insecta	1353007
1433	195438307	research	1.31697	103.817	Vespa tropica leefmansi		Insecta	1353007
1434	195814360	research	13.8803	100.468	Vespa tropica	Greater Banded Hornet	Insecta	366226
1435	195874248	research	-6.58303	106.971	Vespa tropica	Greater Banded Hornet	Insecta	366226
1436	195900207	research	10.0315	76.986	Vespa tropica	Greater Banded Hornet	Insecta	366226
1437	196011752	research	11.9965	77.1406	Vespa tropica	Greater Banded Hornet	Insecta	366226
1438	196036239	research	8.34461	80.3972	Vespa tropica	Greater Banded Hornet	Insecta	366226
1439	196045092	research	15.8829	108.346	Vespa tropica	Greater Banded Hornet	Insecta	366226
1440	196100187	research	12.8055	80.2184	Vespa tropica	Greater Banded Hornet	Insecta	366226
1441	196118821	research	18.4849	73.8088	Vespa tropica	Greater Banded Hornet	Insecta	366226
1442	196160342	research	21.0481	105.827	Vespa tropica	Greater Banded Hornet	Insecta	366226
1443	196252472	research	9.595	76.301	Vespa tropica	Greater Banded Hornet	Insecta	366226
1444	196280632	research	8.53333	98.5172	Vespa tropica	Greater Banded Hornet	Insecta	366226
1445	196294884	research	13.1228	74.9933	Vespa tropica	Greater Banded Hornet	Insecta	366226
1446	196343081	research	13.0329	77.5768	Vespa tropica	Greater Banded Hornet	Insecta	366226
1447	196343121	research	13.0329	77.5768	Vespa tropica	Greater Banded Hornet	Insecta	366226
1448	196411442	research	21.1689	70.6003	Vespa tropica	Greater Banded Hornet	Insecta	366226
1449	196667733	research	13.0172	77.5672	Vespa tropica	Greater Banded Hornet	Insecta	366226
1450	196717802	research	23.1993	72.6633	Vespa tropica	Greater Banded Hornet	Insecta	366226
1451	196733171	research	12.9394	75.7643	Vespa tropica	Greater Banded Hornet	Insecta	366226
1452	196823627	research	13.3581	144.765	Vespa tropica	Greater Banded Hornet	Insecta	366226
1453	196972217	research	12.2227	76.6273	Vespa tropica	Greater Banded Hornet	Insecta	366226
1454	196980953	research	12.9319	77.6066	Vespa tropica	Greater Banded Hornet	Insecta	366226
1455	196988283	research	13.7202	100.457	Vespa tropica	Greater Banded Hornet	Insecta	366226
1456	197047788	research	12.5216	77.4497	Vespa tropica	Greater Banded Hornet	Insecta	366226
1457	197057294	research	15.5801	73.795	Vespa tropica	Greater Banded Hornet	Insecta	366226
1458	197450738	research	1.42793	103.84	Vespa tropica	Greater Banded Hornet	Insecta	366226
1459	197454801	research	16.956	96.137	Vespa tropica	Greater Banded Hornet	Insecta	366226
1460	197603901	research	16.3861	120.618	Vespa tropica	Greater Banded Hornet	Insecta	366226
1461	197662472	research	18.7962	98.9824	Vespa tropica	Greater Banded Hornet	Insecta	366226
1462	197770057	research	11.8841	75.9651	Vespa tropica	Greater Banded Hornet	Insecta	366226
1463	197793735	research	11.0692	106.677	Vespa tropica	Greater Banded Hornet	Insecta	366226
1464	197886178	research	9.99402	76.3205	Vespa tropica	Greater Banded Hornet	Insecta	366226
1465	197964102	research	12.8654	77.7635	Vespa tropica	Greater Banded Hornet	Insecta	366226
1466	198131008	research	10.9663	76.6529	Vespa tropica	Greater Banded Hornet	Insecta	366226
1467	198138038	research	13.8803	100.468	Vespa tropica	Greater Banded Hornet	Insecta	366226
1468	198188473	research	1.40435	103.793	Vespa tropica	Greater Banded Hornet	Insecta	366226
1469	198292424	research	13.3661	77.2085	Vespa tropica	Greater Banded Hornet	Insecta	366226
1470	198330625	research	11.7173	92.7303	Vespa tropica eulemoides		Insecta	1539950
1471	198370788	research	10.9375	108.187	Vespa tropica leefmansi		Insecta	1353007
1472	198371041	research	25.1377	85.4432	Vespa tropica	Greater Banded Hornet	Insecta	366226
1473	198509682	research	6.43243	80.4139	Vespa tropica	Greater Banded Hornet	Insecta	366226
1474	198626822	research	11.6508	102.536	Vespa tropica leefmansi		Insecta	1353007
1475	198664504	research	20.0115	74.0141	Vespa tropica	Greater Banded Hornet	Insecta	366226
1476	198715414	research	12.894	80.2231	Vespa tropica	Greater Banded Hornet	Insecta	366226
1477	198729415	research	28.5252	81.1243	Vespa tropica	Greater Banded Hornet	Insecta	366226
1478	198997965	research	14.7648	101.491	Vespa tropica	Greater Banded Hornet	Insecta	366226
1479	199018601	research	13.0678	77.5787	Vespa tropica	Greater Banded Hornet	Insecta	366226
1480	199170774	research	14.6385	121.076	Vespa tropica	Greater Banded Hornet	Insecta	366226
1481	199181739	research	18.5653	73.9107	Vespa tropica	Greater Banded Hornet	Insecta	366226
1482	199187609	research	14.6385	121.076	Vespa tropica	Greater Banded Hornet	Insecta	366226
1483	199271208	research	28.531	81.1323	Vespa tropica	Greater Banded Hornet	Insecta	366226
1484	199645199	research	12.839	77.588	Vespa tropica	Greater Banded Hornet	Insecta	366226
1485	199668433	research	20.6313	81.566	Vespa tropica	Greater Banded Hornet	Insecta	366226
1486	199690444	research	8.51224	98.76	Vespa tropica	Greater Banded Hornet	Insecta	366226
1487	199877192	research	10.7484	76.7012	Vespa tropica	Greater Banded Hornet	Insecta	366226
1488	199878817	research	3.75854	102.56	Vespa tropica	Greater Banded Hornet	Insecta	366226
1489	199920798	research	20.6123	79.869	Vespa tropica	Greater Banded Hornet	Insecta	366226
1490	199985494	research	3.68852	97.6475	Vespa tropica	Greater Banded Hornet	Insecta	366226
1491	199992440	research	28.5317	81.1265	Vespa tropica	Greater Banded Hornet	Insecta	366226
1492	200169654	research	8.43655	79.9824	Vespa tropica	Greater Banded Hornet	Insecta	366226
1493	200375710	research	14.0168	100.73	Vespa tropica	Greater Banded Hornet	Insecta	366226
1494	200381173	research	18.595	73.7693	Vespa tropica	Greater Banded Hornet	Insecta	366226
1495	200518836	research	19.2157	72.8746	Vespa tropica	Greater Banded Hornet	Insecta	366226
1496	200608356	research	2.66259	101.598	Vespa tropica	Greater Banded Hornet	Insecta	366226
1497	200620175	research	17.6825	102.464	Vespa tropica	Greater Banded Hornet	Insecta	366226
1498	200628844	research	12.9723	77.5936	Vespa tropica	Greater Banded Hornet	Insecta	366226
1499	200632949	research	8.05343	98.9188	Vespa tropica	Greater Banded Hornet	Insecta	366226
1500	200792311	research	5.46577	100.202	Vespa tropica	Greater Banded Hornet	Insecta	366226
1501	200801291	research	22.5816	114.205	Vespa tropica	Greater Banded Hornet	Insecta	366226
1502	200983037	research	1.32791	103.776	Vespa tropica	Greater Banded Hornet	Insecta	366226
1503	200986514	research	-8.50179	115.255	Vespa tropica	Greater Banded Hornet	Insecta	366226
1504	201126281	research	9.93378	78.0812	Vespa tropica	Greater Banded Hornet	Insecta	366226
1505	201367738	research	-8.51267	115.258	Vespa tropica	Greater Banded Hornet	Insecta	366226
1506	201479062	research	19.8226	102.101	Vespa tropica	Greater Banded Hornet	Insecta	366226
1507	201484958	research	12.041	75.21	Vespa tropica	Greater Banded Hornet	Insecta	366226
1508	201565827	research	8.05241	98.9178	Vespa tropica	Greater Banded Hornet	Insecta	366226
1509	201574441	research	7.80702	98.4098	Vespa tropica	Greater Banded Hornet	Insecta	366226
1510	201770755	research	14.0141	100.729	Vespa tropica	Greater Banded Hornet	Insecta	366226
1511	201901015	research	-8.50722	115.241	Vespa tropica	Greater Banded Hornet	Insecta	366226
1512	201915428	research	18.8103	98.9494	Vespa tropica	Greater Banded Hornet	Insecta	366226
1513	202144985	research	10.7449	92.5	Vespa tropica eulemoides		Insecta	1539950
1514	202157507	research	21.3496	73.4301	Vespa tropica	Greater Banded Hornet	Insecta	366226
1515	202324413	research	21.3496	73.43	Vespa tropica	Greater Banded Hornet	Insecta	366226
1516	202542033	research	20.1947	85.4251	Vespa tropica	Greater Banded Hornet	Insecta	366226
1517	202632379	research	4.36812	113.985	Vespa tropica leefmansi		Insecta	1353007
1518	203200509	research	12.9508	77.7325	Vespa tropica	Greater Banded Hornet	Insecta	366226
1519	203234973	research	12.6835	75.0842	Vespa tropica	Greater Banded Hornet	Insecta	366226
1520	203273317	research	10.3496	103.846	Vespa tropica	Greater Banded Hornet	Insecta	366226
1521	203338841	research	21.1947	72.7863	Vespa tropica	Greater Banded Hornet	Insecta	366226
1522	203471200	research	4.95549	114.855	Vespa tropica	Greater Banded Hornet	Insecta	366226
1523	204009906	research	19.3071	72.919	Vespa tropica	Greater Banded Hornet	Insecta	366226
1524	204238052	research	25.0222	85.3751	Vespa tropica	Greater Banded Hornet	Insecta	366226
1525	204247820	research	22.3028	114.253	Vespa tropica	Greater Banded Hornet	Insecta	366226
1526	204705712	research	17.4333	78.3628	Vespa tropica	Greater Banded Hornet	Insecta	366226
1527	205064131	research	12.6864	77.6654	Vespa tropica	Greater Banded Hornet	Insecta	366226
1528	205097426	research	9.5569	77.9488	Vespa tropica	Greater Banded Hornet	Insecta	366226
1529	205110428	research	16.7056	81.084	Vespa tropica	Greater Banded Hornet	Insecta	366226
1530	205179869	research	22.4968	114.169	Vespa tropica	Greater Banded Hornet	Insecta	366226
1531	205211361	research	20.0116	74.0142	Vespa tropica	Greater Banded Hornet	Insecta	366226
1532	205287208	research	10.2568	103.949	Vespa tropica	Greater Banded Hornet	Insecta	366226
1533	205385589	research	16.3174	74.1387	Vespa tropica	Greater Banded Hornet	Insecta	366226
1534	205501193	research	8.91246	98.5083	Vespa tropica leefmansi		Insecta	1353007
1535	205542793	research	13.1228	74.9933	Vespa tropica	Greater Banded Hornet	Insecta	366226
1536	205817284	research	11.536	77.2597	Vespa tropica	Greater Banded Hornet	Insecta	366226
1537	205995788	research	12.7815	99.556	Vespa tropica leefmansi		Insecta	1353007
1538	206187372	research	13.707	79.5946	Vespa tropica	Greater Banded Hornet	Insecta	366226
1539	206197038	research	12.9432	77.5861	Vespa tropica	Greater Banded Hornet	Insecta	366226
1540	206197157	research	12.9432	77.5861	Vespa tropica	Greater Banded Hornet	Insecta	366226
1541	206613225	research	18.8103	98.9494	Vespa tropica	Greater Banded Hornet	Insecta	366226
1542	207191286	research	18.4465	73.4316	Vespa tropica	Greater Banded Hornet	Insecta	366226
1543	207331696	research	13.0462	77.4999	Vespa tropica	Greater Banded Hornet	Insecta	366226
1544	207364119	research	20.1876	85.4301	Vespa tropica	Greater Banded Hornet	Insecta	366226
1545	207560202	research	3.15279	101.638	Vespa tropica leefmansi		Insecta	1353007
1546	207897320	research	22.4047	113.959	Vespa tropica	Greater Banded Hornet	Insecta	366226
1547	208047558	research	7.18618	79.9794	Vespa tropica	Greater Banded Hornet	Insecta	366226
1548	208666040	research	17.9026	83.4412	Vespa tropica	Greater Banded Hornet	Insecta	366226
1549	208675883	research	6.70557	80.3847	Vespa tropica	Greater Banded Hornet	Insecta	366226
1550	208889903	research	12.4654	75.6938	Vespa tropica	Greater Banded Hornet	Insecta	366226
1551	209409782	research	18.9548	72.8037	Vespa tropica	Greater Banded Hornet	Insecta	366226
1552	209437383	research	23.1622	79.8903	Vespa tropica	Greater Banded Hornet	Insecta	366226
1553	210052829	research	26.1363	91.6718	Vespa tropica	Greater Banded Hornet	Insecta	366226
1554	210095261	research	13.0721	77.5567	Vespa tropica	Greater Banded Hornet	Insecta	366226
1555	210156658	research	12.9985	101.448	Vespa tropica	Greater Banded Hornet	Insecta	366226
1556	210568297	research	16.866	74.5727	Vespa tropica	Greater Banded Hornet	Insecta	366226
1557	210705133	research	20.1951	85.4679	Vespa tropica	Greater Banded Hornet	Insecta	366226
1558	211404228	research	7.00958	100.505	Vespa tropica	Greater Banded Hornet	Insecta	366226
1559	211492972	research	7.00546	100.517	Vespa tropica	Greater Banded Hornet	Insecta	366226
1560	211587439	research	7.00494	100.516	Vespa tropica	Greater Banded Hornet	Insecta	366226
1561	212062844	research	7.00485	100.516	Vespa tropica	Greater Banded Hornet	Insecta	366226
1562	212076799	research	22.1259	113.559	Vespa tropica	Greater Banded Hornet	Insecta	366226
1563	213413349	research	10.0725	99.8269	Vespa tropica	Greater Banded Hornet	Insecta	366226
1564	214165136	research	18.4274	73.7707	Vespa tropica	Greater Banded Hornet	Insecta	366226
1565	214547113	research	12.7822	99.8408	Vespa tropica leefmansi		Insecta	1353007
1566	214741083	research	19.0278	72.8811	Vespa tropica	Greater Banded Hornet	Insecta	366226
1567	214996465	research	13.2023	100.986	Vespa tropica	Greater Banded Hornet	Insecta	366226
1568	216132968	research	4.81823	117.857	Vespa tropica	Greater Banded Hornet	Insecta	366226
1569	216324064	research	23.3755	113.44	Vespa tropica	Greater Banded Hornet	Insecta	366226
1570	216470745	research	-7.53809	110.685	Vespa tropica	Greater Banded Hornet	Insecta	366226
1571	216509943	research	1.38451	103.884	Vespa tropica	Greater Banded Hornet	Insecta	366226
1572	216519183	research	8.08661	77.5544	Vespa tropica	Greater Banded Hornet	Insecta	366226
1573	216754936	research	13.0653	77.6479	Vespa tropica	Greater Banded Hornet	Insecta	366226
1574	217016691	research	12.4918	107.235	Vespa tropica	Greater Banded Hornet	Insecta	366226
1575	217204055	research	0.372538	109.939	Vespa tropica	Greater Banded Hornet	Insecta	366226
1576	217260726	research	3.0169	102.295	Vespa tropica	Greater Banded Hornet	Insecta	366226
1577	217716873	research	18.5051	73.85	Vespa tropica	Greater Banded Hornet	Insecta	366226
1578	217716877	research	18.5051	73.85	Vespa tropica	Greater Banded Hornet	Insecta	366226
1579	217716888	research	18.5051	73.85	Vespa tropica	Greater Banded Hornet	Insecta	366226
1580	217832129	research	2.65109	102.487	Vespa tropica leefmansi		Insecta	1353007
1581	217860889	research	5.18791	118.502	Vespa tropica leefmansi		Insecta	1353007
1582	218829624	research	20.049	84.1166	Vespa tropica	Greater Banded Hornet	Insecta	366226
1583	218834260	research	13.0374	101.367	Vespa tropica	Greater Banded Hornet	Insecta	366226
1584	218897463	research	6.83511	79.9291	Vespa tropica	Greater Banded Hornet	Insecta	366226
1585	219273308	research	12.7389	101.25	Vespa tropica	Greater Banded Hornet	Insecta	366226
1586	220199903	research	18.4565	73.8701	Vespa tropica	Greater Banded Hornet	Insecta	366226
1587	220237591	research	4.98418	102.201	Vespa tropica	Greater Banded Hornet	Insecta	366226
1588	220546965	research	9.63411	118.465	Vespa tropica	Greater Banded Hornet	Insecta	366226
1589	220548732	research	13.4647	144.798	Vespa tropica	Greater Banded Hornet	Insecta	366226
1590	220549064	research	13.4646	144.798	Vespa tropica	Greater Banded Hornet	Insecta	366226
1591	220549609	research	13.4647	144.798	Vespa tropica	Greater Banded Hornet	Insecta	366226
1592	220550130	research	13.3813	144.74	Vespa tropica	Greater Banded Hornet	Insecta	366226
1593	220550418	research	13.4643	144.661	Vespa tropica	Greater Banded Hornet	Insecta	366226
1594	220552006	research	13.4995	144.828	Vespa tropica	Greater Banded Hornet	Insecta	366226
1595	220552819	research	13.4647	144.798	Vespa tropica	Greater Banded Hornet	Insecta	366226
1596	220553711	research	13.4646	144.798	Vespa tropica	Greater Banded Hornet	Insecta	366226
1597	220916101	research	12.9376	80.2052	Vespa tropica	Greater Banded Hornet	Insecta	366226
1598	220999539	research	33.6337	73.0568	Vespa tropica	Greater Banded Hornet	Insecta	366226
1599	221023267	research	19.0643	72.8353	Vespa tropica	Greater Banded Hornet	Insecta	366226
1600	221260760	research	-6.54615	106.732	Vespa tropica	Greater Banded Hornet	Insecta	366226
1601	221508372	research	12.9474	77.5817	Vespa tropica	Greater Banded Hornet	Insecta	366226
1602	221521846	research	5.63022	117.131	Vespa tropica	Greater Banded Hornet	Insecta	366226
1603	222281567	research	12.9926	77.7332	Vespa tropica	Greater Banded Hornet	Insecta	366226
1604	222390976	research	12.7867	77.6525	Vespa tropica	Greater Banded Hornet	Insecta	366226
1605	222574319	research	12.949	77.5848	Vespa tropica	Greater Banded Hornet	Insecta	366226
1606	222802161	research	11.085	77.1185	Vespa tropica	Greater Banded Hornet	Insecta	366226
1607	222993039	research	13.0715	77.578	Vespa tropica	Greater Banded Hornet	Insecta	366226
1608	223027454	research	15.4599	74.9963	Vespa tropica	Greater Banded Hornet	Insecta	366226
1609	223049383	research	18.8181	100.773	Vespa tropica	Greater Banded Hornet	Insecta	366226
1610	223084743	research	1.36182	103.643	Vespa tropica	Greater Banded Hornet	Insecta	366226
1611	223087412	research	14.1861	74.7995	Vespa tropica	Greater Banded Hornet	Insecta	366226
1612	223089735	research	14.1846	74.8007	Vespa tropica	Greater Banded Hornet	Insecta	366226
1613	223263569	research	18.1431	98.3526	Vespa tropica	Greater Banded Hornet	Insecta	366226
1614	223471577	research	17.8529	83.4078	Vespa tropica	Greater Banded Hornet	Insecta	366226
1615	223479604	research	3.17158	101.5	Vespa tropica	Greater Banded Hornet	Insecta	366226
1616	223486825	research	7.36162	99.2954	Vespa tropica	Greater Banded Hornet	Insecta	366226
1617	223710562	research	14.1847	74.8007	Vespa tropica	Greater Banded Hornet	Insecta	366226
1618	224194567	research	23.1398	79.8786	Vespa tropica	Greater Banded Hornet	Insecta	366226
1619	224349969	research	20.7803	82.8344	Vespa tropica	Greater Banded Hornet	Insecta	366226
1620	224583200	research	12.5856	78.6345	Vespa tropica	Greater Banded Hornet	Insecta	366226
1621	224828278	research	12.9514	77.5884	Vespa tropica	Greater Banded Hornet	Insecta	366226
1622	224948904	research	13.3539	103.858	Vespa tropica	Greater Banded Hornet	Insecta	366226
1623	225469085	research	1.32233	103.815	Vespa tropica	Greater Banded Hornet	Insecta	366226
1624	225817985	research	22.3518	114.097	Vespa tropica	Greater Banded Hornet	Insecta	366226
1625	226038435	research	-8.50685	115.262	Vespa tropica	Greater Banded Hornet	Insecta	366226
1626	226127802	research	13.4657	75.6928	Vespa tropica	Greater Banded Hornet	Insecta	366226
1627	226655569	research	10.5304	76.3474	Vespa tropica	Greater Banded Hornet	Insecta	366226
1628	226872149	research	25.2782	115.737	Vespa tropica	Greater Banded Hornet	Insecta	366226
1629	226928720	research	3.42696	115.144	Vespa tropica	Greater Banded Hornet	Insecta	366226
1630	227092366	research	9.86159	76.5957	Vespa tropica	Greater Banded Hornet	Insecta	366226
1631	227313827	research	-7.56989	110.74	Vespa tropica	Greater Banded Hornet	Insecta	366226
1632	227475305	research	10.0715	76.3291	Vespa tropica	Greater Banded Hornet	Insecta	366226
1633	227981076	research	12.964	77.5968	Vespa tropica	Greater Banded Hornet	Insecta	366226
1634	228335950	research	22.3519	114.097	Vespa tropica	Greater Banded Hornet	Insecta	366226
1635	228342782	research	22.0949	96.3451	Vespa tropica	Greater Banded Hornet	Insecta	366226
1636	228429435	research	-8.32334	114.667	Vespa tropica	Greater Banded Hornet	Insecta	366226
1637	228584123	research	-8.12087	110.552	Vespa tropica	Greater Banded Hornet	Insecta	366226
1638	228591917	research	12.0541	102.293	Vespa tropica	Greater Banded Hornet	Insecta	366226
1639	228603381	research	-8.50651	115.254	Vespa tropica	Greater Banded Hornet	Insecta	366226
1640	228776960	research	19.1939	99.1683	Vespa tropica	Greater Banded Hornet	Insecta	366226
1641	228837410	research	12.2981	78.8017	Vespa tropica	Greater Banded Hornet	Insecta	366226
1642	229853570	research	20.1	99.5354	Vespa tropica	Greater Banded Hornet	Insecta	366226
1643	229856327	research	20.1	99.5354	Vespa tropica	Greater Banded Hornet	Insecta	366226
1644	230270853	research	13.0277	77.5698	Vespa tropica	Greater Banded Hornet	Insecta	366226
1645	230691973	research	22.5593	114.028	Vespa tropica	Greater Banded Hornet	Insecta	366226
1646	230922505	research	22.5866	113.8	Vespa tropica	Greater Banded Hornet	Insecta	366226
1647	230950947	research	12.9623	77.599	Vespa tropica	Greater Banded Hornet	Insecta	366226
1648	231097416	research	22.3517	114.097	Vespa tropica	Greater Banded Hornet	Insecta	366226
1649	231242893	research	17.7228	83.3242	Vespa tropica	Greater Banded Hornet	Insecta	366226
1650	231384540	research	12.2254	75.6488	Vespa tropica	Greater Banded Hornet	Insecta	366226
1651	231785284	research	23.1132	72.6234	Vespa tropica	Greater Banded Hornet	Insecta	366226
1652	231834061	research	12.8054	80.2185	Vespa tropica	Greater Banded Hornet	Insecta	366226
1653	231915107	research	12.6117	76.0867	Vespa tropica	Greater Banded Hornet	Insecta	366226
1654	232190415	research	6.78332	80.1705	Vespa tropica	Greater Banded Hornet	Insecta	366226
1655	232408634	research	-7.81009	112.256	Vespa tropica	Greater Banded Hornet	Insecta	366226
1656	232643293	research	22.5511	114.015	Vespa tropica	Greater Banded Hornet	Insecta	366226
1657	232742744	research	12.9785	77.5936	Vespa tropica	Greater Banded Hornet	Insecta	366226
1658	232837805	research	4.59546	115.112	Vespa tropica	Greater Banded Hornet	Insecta	366226
1659	233008522	research	22.3517	114.097	Vespa tropica	Greater Banded Hornet	Insecta	366226
1660	233052252	research	22.289	113.923	Vespa tropica	Greater Banded Hornet	Insecta	366226
1661	233054543	research	24.0199	99.2417	Vespa tropica	Greater Banded Hornet	Insecta	366226
1662	233251051	research	19.2888	98.6757	Vespa tropica	Greater Banded Hornet	Insecta	366226
1663	233376824	research	22.3521	114.097	Vespa tropica	Greater Banded Hornet	Insecta	366226
1664	233395274	research	21.9155	101.264	Vespa tropica	Greater Banded Hornet	Insecta	366226
1665	233397148	research	12.9026	77.4816	Vespa tropica	Greater Banded Hornet	Insecta	366226
1666	233418345	research	13.1823	77.5881	Vespa tropica	Greater Banded Hornet	Insecta	366226
1667	233473872	research	22.4651	114.163	Vespa tropica	Greater Banded Hornet	Insecta	366226
1668	233566670	research	1.28698	103.825	Vespa tropica	Greater Banded Hornet	Insecta	366226
1669	233586638	research	9.57207	100.081	Vespa tropica	Greater Banded Hornet	Insecta	366226
1670	233935259	research	8.27032	80.1496	Vespa tropica	Greater Banded Hornet	Insecta	366226
1671	234066554	research	-7.01732	110.469	Vespa tropica	Greater Banded Hornet	Insecta	366226
1672	234156818	research	11.8494	75.9176	Vespa tropica	Greater Banded Hornet	Insecta	366226
1673	234165919	research	28.9086	79.7709	Vespa tropica	Greater Banded Hornet	Insecta	366226
1674	234454618	research	-7.96928	110.601	Vespa tropica	Greater Banded Hornet	Insecta	366226
1675	234475105	research	10.0252	76.3559	Vespa tropica	Greater Banded Hornet	Insecta	366226
1676	234610591	research	22.3376	114.265	Vespa tropica	Greater Banded Hornet	Insecta	366226
1677	234660843	research	22.2212	114.118	Vespa tropica	Greater Banded Hornet	Insecta	366226
1678	234794695	research	11.9022	79.9803	Vespa tropica	Greater Banded Hornet	Insecta	366226
1679	234825859	research	13.017	77.5671	Vespa tropica	Greater Banded Hornet	Insecta	366226
1680	234896062	research	22.7874	113.959	Vespa tropica	Greater Banded Hornet	Insecta	366226
1681	235313557	research	-8.64262	115.179	Vespa tropica	Greater Banded Hornet	Insecta	366226
1682	235461155	research	10.2241	77.4829	Vespa tropica	Greater Banded Hornet	Insecta	366226
1683	235481909	research	8.51179	77.4472	Vespa tropica	Greater Banded Hornet	Insecta	366226
1684	235494636	research	19.0401	100.936	Vespa tropica	Greater Banded Hornet	Insecta	366226
1685	235527490	research	8.6856	77.1264	Vespa tropica	Greater Banded Hornet	Insecta	366226
1686	235680221	research	10.1942	77.9967	Vespa tropica	Greater Banded Hornet	Insecta	366226
1687	235882743	research	-5.34799	105.213	Vespa tropica	Greater Banded Hornet	Insecta	366226
1688	235915415	research	18.9565	98.8159	Vespa tropica	Greater Banded Hornet	Insecta	366226
1689	235933004	research	13.017	77.5671	Vespa tropica	Greater Banded Hornet	Insecta	366226
1690	236008534	research	19.1016	100.913	Vespa tropica	Greater Banded Hornet	Insecta	366226
1691	236013917	research	10.0983	76.3649	Vespa tropica	Greater Banded Hornet	Insecta	366226
1692	236066724	research	7.23444	79.8398	Vespa tropica	Greater Banded Hornet	Insecta	366226
1693	236112357	research	11.9106	78.6165	Vespa tropica	Greater Banded Hornet	Insecta	366226
1694	236209070	research	13.1217	74.9941	Vespa tropica	Greater Banded Hornet	Insecta	366226
1695	236218721	research	-7.41232	110.753	Vespa tropica	Greater Banded Hornet	Insecta	366226
1696	236279688	research	12.7461	99.8726	Vespa tropica	Greater Banded Hornet	Insecta	366226
1697	236441641	research	19.9319	73.5308	Vespa tropica	Greater Banded Hornet	Insecta	366226
1698	236459941	research	12.2046	109.203	Vespa tropica	Greater Banded Hornet	Insecta	366226
1699	236502881	research	22.2715	113.991	Vespa tropica	Greater Banded Hornet	Insecta	366226
1700	236504885	research	13.0115	80.2645	Vespa tropica	Greater Banded Hornet	Insecta	366226
1701	236532289	research	21.9154	101.264	Vespa tropica leefmansi		Insecta	1353007
1702	236682198	research	13.6038	79.8446	Vespa tropica	Greater Banded Hornet	Insecta	366226
1703	237235514	research	-7.51691	109.37	Vespa tropica	Greater Banded Hornet	Insecta	366226
1704	237408781	research	13.1228	74.9933	Vespa tropica	Greater Banded Hornet	Insecta	366226
1705	237417740	research	22.4758	114.104	Vespa tropica	Greater Banded Hornet	Insecta	366226
1706	237424207	research	22.3196	114.173	Vespa tropica	Greater Banded Hornet	Insecta	366226
1707	237440816	research	13.0383	75.0467	Vespa tropica	Greater Banded Hornet	Insecta	366226
1708	237807113	research	22.1146	113.564	Vespa tropica	Greater Banded Hornet	Insecta	366226
1709	237830328	research	11.8083	75.4968	Vespa tropica	Greater Banded Hornet	Insecta	366226
1710	237832823	research	26.1356	91.6721	Vespa tropica	Greater Banded Hornet	Insecta	366226
1711	238026117	research	28.4642	97.0335	Vespa tropica	Greater Banded Hornet	Insecta	366226
1712	238221024	research	13.0181	80.2726	Vespa tropica	Greater Banded Hornet	Insecta	366226
1713	238231524	research	12.2704	76.6057	Vespa tropica	Greater Banded Hornet	Insecta	366226
1714	238370718	research	18.6498	73.7694	Vespa tropica	Greater Banded Hornet	Insecta	366226
1715	238403048	research	18.6492	73.7707	Vespa tropica	Greater Banded Hornet	Insecta	366226
1716	238453843	research	21.9351	101.249	Vespa tropica	Greater Banded Hornet	Insecta	366226
1717	238600548	research	-7.12415	110.77	Vespa tropica	Greater Banded Hornet	Insecta	366226
1718	238753457	research	13.0653	77.6476	Vespa tropica	Greater Banded Hornet	Insecta	366226
1719	238845490	research	12.9695	79.3573	Vespa tropica	Greater Banded Hornet	Insecta	366226
1720	238894411	research	-8.47329	115.243	Vespa tropica	Greater Banded Hornet	Insecta	366226
1721	239311066	research	-8.55006	125.56	Vespa tropica	Greater Banded Hornet	Insecta	366226
1722	239975034	research	18.6498	73.7693	Vespa tropica	Greater Banded Hornet	Insecta	366226
1723	240067308	research	1.36102	103.849	Vespa tropica	Greater Banded Hornet	Insecta	366226
1724	240256468	research	19.4043	98.9239	Vespa tropica	Greater Banded Hornet	Insecta	366226
1725	240298183	research	-5.51713	122.561	Vespa tropica	Greater Banded Hornet	Insecta	366226
1726	240762076	research	13.0451	80.2533	Vespa tropica	Greater Banded Hornet	Insecta	366226
1727	240896037	research	-8.51924	115.259	Vespa tropica	Greater Banded Hornet	Insecta	366226
1728	240916273	research	12.892	77.683	Vespa tropica	Greater Banded Hornet	Insecta	366226
1729	240931997	research	12.9936	101.439	Vespa tropica	Greater Banded Hornet	Insecta	366226
1730	241030073	research	22.4025	113.961	Vespa tropica	Greater Banded Hornet	Insecta	366226
1731	241046058	research	22.42	114.06	Vespa tropica	Greater Banded Hornet	Insecta	366226
1732	241277483	research	12.9666	77.6034	Vespa tropica	Greater Banded Hornet	Insecta	366226
1733	241316800	research	26.1517	91.6585	Vespa tropica	Greater Banded Hornet	Insecta	366226
1734	241583307	research	10.2671	76.194	Vespa tropica	Greater Banded Hornet	Insecta	366226
1735	241669801	research	10.7813	76.8032	Vespa tropica	Greater Banded Hornet	Insecta	366226
1736	241809071	research	13.229	100.979	Vespa tropica	Greater Banded Hornet	Insecta	366226
1737	241835820	research	12.8915	77.5923	Vespa tropica	Greater Banded Hornet	Insecta	366226
1738	241852468	research	16.1005	108.279	Vespa tropica	Greater Banded Hornet	Insecta	366226
1739	242038290	research	13.0445	80.279	Vespa tropica	Greater Banded Hornet	Insecta	366226
1740	242073983	research	18.8581	99.1001	Vespa tropica	Greater Banded Hornet	Insecta	366226
1741	242125564	research	15.5967	74.188	Vespa tropica	Greater Banded Hornet	Insecta	366226
1742	242634538	research	27.3273	95.631	Vespa tropica	Greater Banded Hornet	Insecta	366226
1743	242651984	research	13.0015	101.444	Vespa tropica	Greater Banded Hornet	Insecta	366226
1744	243021806	research	9.14723	99.8744	Vespa tropica	Greater Banded Hornet	Insecta	366226
1745	243371276	research	11.9447	75.3849	Vespa tropica	Greater Banded Hornet	Insecta	366226
1746	243499774	research	22.5183	114.256	Vespa tropica	Greater Banded Hornet	Insecta	366226
1747	243537850	research	22.4562	113.94	Vespa tropica	Greater Banded Hornet	Insecta	366226
1748	243620185	research	1.44266	103.737	Vespa tropica	Greater Banded Hornet	Insecta	366226
1749	243760124	research	20.821	70.5191	Vespa tropica	Greater Banded Hornet	Insecta	366226
1750	243778478	research	-9.64334	120.257	Vespa tropica	Greater Banded Hornet	Insecta	366226
1751	243930249	research	12.3368	75.2797	Vespa tropica	Greater Banded Hornet	Insecta	366226
1752	244103105	research	11.8083	75.4968	Vespa tropica	Greater Banded Hornet	Insecta	366226
1753	244239782	research	22.5759	114.011	Vespa tropica	Greater Banded Hornet	Insecta	366226
1754	244498095	research	12.857	80.1962	Vespa tropica	Greater Banded Hornet	Insecta	366226
1755	244528261	research	12.9762	77.5919	Vespa tropica	Greater Banded Hornet	Insecta	366226
1756	244610520	research	12.8668	77.5953	Vespa tropica	Greater Banded Hornet	Insecta	366226
1757	244619460	research	-8.13893	117.771	Vespa tropica	Greater Banded Hornet	Insecta	366226
1758	244677641	research	12.3986	76.583	Vespa tropica	Greater Banded Hornet	Insecta	366226
1759	245193880	research	12.6072	78.8662	Vespa tropica	Greater Banded Hornet	Insecta	366226
1760	245350864	research	17.5289	78.6889	Vespa tropica	Greater Banded Hornet	Insecta	366226
1761	245351183	research	12.3342	76.6245	Vespa tropica	Greater Banded Hornet	Insecta	366226
1762	245372653	research	13.0801	77.5785	Vespa tropica	Greater Banded Hornet	Insecta	366226
1763	245387778	research	8.68567	77.1265	Vespa tropica	Greater Banded Hornet	Insecta	366226
1764	245512630	research	22.1153	113.563	Vespa tropica	Greater Banded Hornet	Insecta	366226
1765	245617963	research	12.9871	77.746	Vespa tropica	Greater Banded Hornet	Insecta	366226
1766	245627783	research	8.40507	77.0056	Vespa tropica	Greater Banded Hornet	Insecta	366226
1767	246103946	research	22.2821	114.126	Vespa tropica	Greater Banded Hornet	Insecta	366226
1768	246293033	research	13.7269	100.554	Vespa tropica	Greater Banded Hornet	Insecta	366226
1769	246331555	research	10.0989	76.3507	Vespa tropica	Greater Banded Hornet	Insecta	366226
1770	246491918	research	8.51243	76.9323	Vespa tropica	Greater Banded Hornet	Insecta	366226
1771	246587802	research	28.287	95.7116	Vespa tropica	Greater Banded Hornet	Insecta	366226
1772	246831243	research	19.1397	82.106	Vespa tropica	Greater Banded Hornet	Insecta	366226
1773	247029117	research	-7.55728	110.876	Vespa tropica leefmansi		Insecta	1353007
1774	247047142	research	-8.39282	115.079	Vespa tropica	Greater Banded Hornet	Insecta	366226
1775	247102608	research	12.8841	77.4634	Vespa tropica	Greater Banded Hornet	Insecta	366226
1776	247488569	research	6.37819	99.7902	Vespa tropica	Greater Banded Hornet	Insecta	366226
1777	247557608	research	13.788	100.675	Vespa tropica	Greater Banded Hornet	Insecta	366226
1778	247575408	research	-8.62896	115.177	Vespa tropica	Greater Banded Hornet	Insecta	366226
1779	247582789	research	22.4344	107.034	Vespa tropica	Greater Banded Hornet	Insecta	366226
1780	247890894	research	10.4438	76.8136	Vespa tropica	Greater Banded Hornet	Insecta	366226
1781	248034864	research	13.286	80.0037	Vespa tropica	Greater Banded Hornet	Insecta	366226
1782	248216198	research	1.42523	103.792	Vespa tropica	Greater Banded Hornet	Insecta	366226
1783	248246967	research	13.8116	79.2159	Vespa tropica	Greater Banded Hornet	Insecta	366226
1784	248307592	research	16.8369	96.1542	Vespa tropica	Greater Banded Hornet	Insecta	366226
1785	248404269	research	22.3438	114.203	Vespa tropica	Greater Banded Hornet	Insecta	366226
1786	248429014	research	3.10333	101.66	Vespa tropica	Greater Banded Hornet	Insecta	366226
1787	248448511	research	16.2191	74.073	Vespa tropica	Greater Banded Hornet	Insecta	366226
1788	248466234	research	16.6811	74.2535	Vespa tropica	Greater Banded Hornet	Insecta	366226
1789	248561077	research	-4.71871	82.4459	Vespa tropica	Greater Banded Hornet	Insecta	366226
1790	248836929	research	8.6865	77.1298	Vespa tropica	Greater Banded Hornet	Insecta	366226
1791	248989068	research	-8.45603	115.273	Vespa tropica	Greater Banded Hornet	Insecta	366226
1792	249127693	research	9.94649	76.3195	Vespa tropica	Greater Banded Hornet	Insecta	366226
1793	249129474	research	-2.17022	114.464	Vespa tropica	Greater Banded Hornet	Insecta	366226
1794	249153186	research	3.16326	101.509	Vespa tropica	Greater Banded Hornet	Insecta	366226
1795	249298868	research	13.2391	144.711	Vespa tropica	Greater Banded Hornet	Insecta	366226
1796	249310801	research	22.4555	114.015	Vespa tropica	Greater Banded Hornet	Insecta	366226
1797	249476269	research	22.3516	114.099	Vespa tropica	Greater Banded Hornet	Insecta	366226
1798	249504460	research	3.22488	101.623	Vespa tropica	Greater Banded Hornet	Insecta	366226
1799	249599101	research	1.34282	103.635	Vespa tropica	Greater Banded Hornet	Insecta	366226
1800	249640441	research	22.4606	114.004	Vespa tropica	Greater Banded Hornet	Insecta	366226
1801	249699484	research	22.2967	114.123	Vespa tropica	Greater Banded Hornet	Insecta	366226
1802	250036384	research	8.52429	76.9946	Vespa tropica	Greater Banded Hornet	Insecta	366226
1803	250082244	research	1.30607	103.792	Vespa tropica	Greater Banded Hornet	Insecta	366226
1804	250091848	research	13.1067	80.097	Vespa tropica	Greater Banded Hornet	Insecta	366226
1805	250105314	research	23.5969	90.8278	Vespa tropica	Greater Banded Hornet	Insecta	366226
1806	250128457	research	5.4754	118.171	Vespa tropica	Greater Banded Hornet	Insecta	366226
1807	250154164	research	18.4818	73.8106	Vespa tropica	Greater Banded Hornet	Insecta	366226
1808	250334097	research	14.8724	103.501	Vespa tropica	Greater Banded Hornet	Insecta	366226
1809	250367271	research	22.2825	113.941	Vespa tropica	Greater Banded Hornet	Insecta	366226
1810	250379033	research	12.5996	78.8871	Vespa tropica	Greater Banded Hornet	Insecta	366226
1811	250573446	research	13.1228	74.9933	Vespa tropica	Greater Banded Hornet	Insecta	366226
1812	250657377	research	22.1211	113.562	Vespa tropica	Greater Banded Hornet	Insecta	366226
1813	250679073	research	18.6829	73.7463	Vespa tropica	Greater Banded Hornet	Insecta	366226
1814	250750997	research	12.8783	77.53	Vespa tropica	Greater Banded Hornet	Insecta	366226
1815	250774292	research	9.52982	77.1146	Vespa tropica	Greater Banded Hornet	Insecta	366226
1816	250896128	research	12.8425	77.7236	Vespa tropica	Greater Banded Hornet	Insecta	366226
1817	250897394	research	19.2177	72.8393	Vespa tropica	Greater Banded Hornet	Insecta	366226
1818	250984561	research	11.2638	78.3862	Vespa tropica	Greater Banded Hornet	Insecta	366226
1819	251186659	research	27.3936	86.0622	Vespa tropica	Greater Banded Hornet	Insecta	366226
1820	251251974	research	22.3731	114.18	Vespa tropica	Greater Banded Hornet	Insecta	366226
1821	251290214	research	12.8873	77.6976	Vespa tropica	Greater Banded Hornet	Insecta	366226
1822	251307428	research	-8.76734	115.223	Vespa tropica	Greater Banded Hornet	Insecta	366226
1823	251417526	research	13.9851	108.006	Vespa tropica	Greater Banded Hornet	Insecta	366226
1824	251537404	research	13.3666	77.1026	Vespa tropica	Greater Banded Hornet	Insecta	366226
1825	251547334	research	11.2678	78.394	Vespa tropica	Greater Banded Hornet	Insecta	366226
1826	251601844	research	7.03006	125.399	Vespa tropica	Greater Banded Hornet	Insecta	366226
1827	251656237	research	10.1823	103.968	Vespa tropica	Greater Banded Hornet	Insecta	366226
1828	251665838	research	9.4404	77.5553	Vespa tropica	Greater Banded Hornet	Insecta	366226
1829	251727233	research	21.9199	101.278	Vespa tropica	Greater Banded Hornet	Insecta	366226
1830	251866335	research	22.422	114.107	Vespa tropica	Greater Banded Hornet	Insecta	366226
1831	251869022	research	5.43263	100.317	Vespa tropica	Greater Banded Hornet	Insecta	366226
1832	251885785	research	15.4482	74.21	Vespa tropica	Greater Banded Hornet	Insecta	366226
1833	252209844	research	12.1967	109.29	Vespa tropica	Greater Banded Hornet	Insecta	366226
1834	252209885	research	12.1974	109.291	Vespa tropica	Greater Banded Hornet	Insecta	366226
1835	252663168	research	9.79045	76.3047	Vespa tropica	Greater Banded Hornet	Insecta	366226
1836	252831854	research	21.5012	70.454	Vespa tropica	Greater Banded Hornet	Insecta	366226
1837	252836313	research	19.5733	72.9649	Vespa tropica	Greater Banded Hornet	Insecta	366226
1838	252844480	research	8.18328	77.4119	Vespa tropica	Greater Banded Hornet	Insecta	366226
1839	252860570	research	22.2858	113.939	Vespa tropica	Greater Banded Hornet	Insecta	366226
1840	253028696	research	13.7337	100.555	Vespa tropica	Greater Banded Hornet	Insecta	366226
1841	253130447	research	22.2547	113.906	Vespa tropica	Greater Banded Hornet	Insecta	366226
1842	253266602	research	15.5359	73.8236	Vespa tropica	Greater Banded Hornet	Insecta	366226
1843	253374424	research	10.7273	106.717	Vespa tropica	Greater Banded Hornet	Insecta	366226
1844	253420331	research	12.9442	75.7866	Vespa tropica	Greater Banded Hornet	Insecta	366226
1845	253462336	research	13.5429	144.852	Vespa tropica	Greater Banded Hornet	Insecta	366226
1846	253689982	research	17.6599	75.9064	Vespa tropica	Greater Banded Hornet	Insecta	366226
1847	253750350	research	13.0631	77.6207	Vespa tropica	Greater Banded Hornet	Insecta	366226
1848	253861661	research	27.7958	93.7241	Vespa tropica	Greater Banded Hornet	Insecta	366226
1849	253980159	research	12.2227	76.6273	Vespa tropica	Greater Banded Hornet	Insecta	366226
1850	254125647	research	18.3165	99.4972	Vespa tropica	Greater Banded Hornet	Insecta	366226
1851	254218278	research	12.8895	77.6049	Vespa tropica	Greater Banded Hornet	Insecta	366226
1852	254369000	research	18.7388	98.9395	Vespa tropica	Greater Banded Hornet	Insecta	366226
1853	254484388	research	27.7349	96.3968	Vespa tropica	Greater Banded Hornet	Insecta	366226
1854	254504367	research	-2.15932	114.443	Vespa tropica	Greater Banded Hornet	Insecta	366226
1855	254594295	research	7.8439	98.2936	Vespa tropica	Greater Banded Hornet	Insecta	366226
1856	254621262	research	8.68026	77.4679	Vespa tropica	Greater Banded Hornet	Insecta	366226
1857	254689396	research	-3.42924	114.622	Vespa tropica	Greater Banded Hornet	Insecta	366226
1858	254797143	research	17.2086	97.0081	Vespa tropica	Greater Banded Hornet	Insecta	366226
1859	254797813	research	8.55744	76.8828	Vespa tropica	Greater Banded Hornet	Insecta	366226
1860	254975348	research	19.0302	74.2033	Vespa tropica	Greater Banded Hornet	Insecta	366226
1861	254999243	research	13.0718	77.5761	Vespa tropica	Greater Banded Hornet	Insecta	366226
1862	255064185	research	-6.66356	110.906	Vespa tropica	Greater Banded Hornet	Insecta	366226
1863	255150249	research	10.5931	76.0301	Vespa tropica	Greater Banded Hornet	Insecta	366226
1864	255171971	research	13.7299	100.554	Vespa tropica	Greater Banded Hornet	Insecta	366226
1865	255326191	research	-6.12069	106.846	Vespa tropica	Greater Banded Hornet	Insecta	366226
1866	255347904	research	13.2869	80.0046	Vespa tropica	Greater Banded Hornet	Insecta	366226
1867	255591037	research	20.3799	85.8236	Vespa tropica	Greater Banded Hornet	Insecta	366226
1868	255839694	research	22.3879	114.263	Vespa tropica	Greater Banded Hornet	Insecta	366226
1869	255870399	research	12.8605	100.896	Vespa tropica	Greater Banded Hornet	Insecta	366226
1870	255877300	research	16.2164	107.894	Vespa tropica	Greater Banded Hornet	Insecta	366226
1871	255947090	research	1.32134	103.817	Vespa tropica	Greater Banded Hornet	Insecta	366226
1872	255965620	research	22.4266	114.182	Vespa tropica	Greater Banded Hornet	Insecta	366226
1873	255972176	research	22.2294	113.946	Vespa tropica	Greater Banded Hornet	Insecta	366226
1874	255983184	research	1.4575	125.243	Vespa tropica	Greater Banded Hornet	Insecta	366226
1875	256065480	research	7.43364	79.8128	Vespa tropica	Greater Banded Hornet	Insecta	366226
1876	256081731	research	16.662	80.7043	Vespa tropica	Greater Banded Hornet	Insecta	366226
1877	256230120	research	9.74696	77.6554	Vespa tropica	Greater Banded Hornet	Insecta	366226
1878	256254819	research	12.2012	76.7001	Vespa tropica	Greater Banded Hornet	Insecta	366226
1879	256473763	research	20.7224	76.8975	Vespa tropica	Greater Banded Hornet	Insecta	366226
1880	256481654	research	8.87012	76.6016	Vespa tropica	Greater Banded Hornet	Insecta	366226
1881	256591834	research	3.67898	97.6562	Vespa tropica	Greater Banded Hornet	Insecta	366226
1882	256601235	research	18.5655	73.8149	Vespa tropica	Greater Banded Hornet	Insecta	366226
1883	256602266	research	-8.6426	115.129	Vespa tropica	Greater Banded Hornet	Insecta	366226
1884	256703697	research	8.91098	98.5251	Vespa tropica	Greater Banded Hornet	Insecta	366226
1885	256751407	research	22.4074	114.297	Vespa tropica	Greater Banded Hornet	Insecta	366226
1886	256975045	research	12.6819	79.9888	Vespa tropica	Greater Banded Hornet	Insecta	366226
1887	257193695	research	-8.0551	114.247	Vespa tropica	Greater Banded Hornet	Insecta	366226
1888	257216842	research	23.5048	100.699	Vespa tropica leefmansi		Insecta	1353007
1889	257216928	research	11.3937	75.9447	Vespa tropica	Greater Banded Hornet	Insecta	366226
1890	257340331	research	8.13909	124.973	Vespa tropica	Greater Banded Hornet	Insecta	366226
1891	257454487	research	16.0927	101.911	Vespa tropica	Greater Banded Hornet	Insecta	366226
1892	257589694	research	9.59509	76.3009	Vespa tropica	Greater Banded Hornet	Insecta	366226
1893	257895989	research	18.235	73.5806	Vespa tropica	Greater Banded Hornet	Insecta	366226
1894	257927187	research	1.4093	103.922	Vespa tropica	Greater Banded Hornet	Insecta	366226
1895	258041809	research	27.1596	90.6687	Vespa tropica	Greater Banded Hornet	Insecta	366226
1896	258352480	research	-8.68994	115.254	Vespa tropica	Greater Banded Hornet	Insecta	366226
1897	258387338	research	1.37209	103.947	Vespa tropica	Greater Banded Hornet	Insecta	366226
1898	258441633	research	15.7152	73.9934	Vespa tropica	Greater Banded Hornet	Insecta	366226
1899	258454558	research	18.7238	75.3109	Vespa tropica	Greater Banded Hornet	Insecta	366226
1900	258508823	research	23.1138	72.6243	Vespa tropica	Greater Banded Hornet	Insecta	366226
1901	258527873	research	1.2949	103.77	Vespa tropica	Greater Banded Hornet	Insecta	366226
1902	259053694	research	18.7572	73.5776	Vespa tropica	Greater Banded Hornet	Insecta	366226
1903	259054916	research	1.56636	110.352	Vespa tropica	Greater Banded Hornet	Insecta	366226
1904	259212239	research	11.1724	75.8243	Vespa tropica	Greater Banded Hornet	Insecta	366226
1905	259218747	research	7.7534	98.7699	Vespa tropica	Greater Banded Hornet	Insecta	366226
1906	259316374	research	9.54792	100.065	Vespa tropica	Greater Banded Hornet	Insecta	366226
1907	259341222	research	1.4093	103.922	Vespa tropica	Greater Banded Hornet	Insecta	366226
1908	259400645	research	13.0267	100.93	Vespa tropica	Greater Banded Hornet	Insecta	366226
1909	259466959	research	13.3659	144.769	Vespa tropica	Greater Banded Hornet	Insecta	366226
1910	259467903	research	13.6417	144.87	Vespa tropica	Greater Banded Hornet	Insecta	366226
1911	259468257	research	13.3869	144.741	Vespa tropica	Greater Banded Hornet	Insecta	366226
1912	259537553	research	12.8821	77.6893	Vespa tropica	Greater Banded Hornet	Insecta	366226
1913	259612520	research	7.78656	98.3127	Vespa tropica	Greater Banded Hornet	Insecta	366226
1914	259752877	research	12.2586	99.9759	Vespa tropica	Greater Banded Hornet	Insecta	366226
1915	260203256	research	10.7746	103.231	Vespa tropica	Greater Banded Hornet	Insecta	366226
1916	260217654	research	12.3078	76.5927	Vespa tropica	Greater Banded Hornet	Insecta	366226
1917	260223509	research	13.0651	77.6481	Vespa tropica	Greater Banded Hornet	Insecta	366226
1918	260255566	research	28.1094	83.2708	Vespa tropica	Greater Banded Hornet	Insecta	366226
1919	260510650	research	10.3079	76.8323	Vespa tropica	Greater Banded Hornet	Insecta	366226
1920	260515786	research	18.5521	73.788	Vespa tropica	Greater Banded Hornet	Insecta	366226
1921	260522196	research	6.98978	80.4271	Vespa tropica	Greater Banded Hornet	Insecta	366226
1922	260868134	research	22.4187	114.21	Vespa tropica	Greater Banded Hornet	Insecta	366226
1923	261153176	research	9.45055	76.5387	Vespa tropica	Greater Banded Hornet	Insecta	366226
1924	261223231	research	1.41028	103.781	Vespa tropica	Greater Banded Hornet	Insecta	366226
1925	261235919	research	10.0664	99.8273	Vespa tropica	Greater Banded Hornet	Insecta	366226
1926	261378400	research	7.92167	98.3677	Vespa tropica	Greater Banded Hornet	Insecta	366226
1927	261413251	research	11.941	98.5055	Vespa tropica	Greater Banded Hornet	Insecta	366226
1928	261465770	research	7.3718	80.716	Vespa tropica	Greater Banded Hornet	Insecta	366226
1929	261529104	research	11.3439	76.7945	Vespa tropica	Greater Banded Hornet	Insecta	366226
1930	261617888	research	9.78846	76.3043	Vespa tropica	Greater Banded Hornet	Insecta	366226
1931	261819201	research	10.1942	77.9967	Vespa tropica	Greater Banded Hornet	Insecta	366226
1932	261934855	research	6.03851	116.119	Vespa tropica	Greater Banded Hornet	Insecta	366226
1933	262366936	research	1.53436	103.659	Vespa tropica	Greater Banded Hornet	Insecta	366226
1934	262374396	research	-8.62889	115.177	Vespa tropica	Greater Banded Hornet	Insecta	366226
1935	262661805	research	23.112	72.6233	Vespa tropica	Greater Banded Hornet	Insecta	366226
1936	262674934	research	22.3305	114.221	Vespa tropica	Greater Banded Hornet	Insecta	366226
1937	262807101	research	18.6011	73.7641	Vespa tropica	Greater Banded Hornet	Insecta	366226
1938	262807777	research	12.9299	77.6098	Vespa tropica	Greater Banded Hornet	Insecta	366226
1939	262922909	research	18.6298	73.7997	Vespa tropica	Greater Banded Hornet	Insecta	366226
1940	262924582	research	-6.10813	106.738	Vespa tropica	Greater Banded Hornet	Insecta	366226
1941	263044879	research	8.0287	98.8244	Vespa tropica	Greater Banded Hornet	Insecta	366226
1942	263138020	research	1.34157	103.709	Vespa tropica	Greater Banded Hornet	Insecta	366226
1943	263139042	research			Vespa tropica	Greater Banded Hornet	Insecta	366226
1944	263362587	research	22.3517	114.098	Vespa tropica	Greater Banded Hornet	Insecta	366226
1945	263379686	research	12.6407	78.0286	Vespa tropica	Greater Banded Hornet	Insecta	366226
1946	263452789	research	7.24838	79.861	Vespa tropica	Greater Banded Hornet	Insecta	366226
1947	263507522	research	10.7867	76.6548	Vespa tropica	Greater Banded Hornet	Insecta	366226
1948	263622033	research	-8.60455	115.258	Vespa tropica	Greater Banded Hornet	Insecta	366226
1949	263848957	research	-8.40943	115.308	Vespa tropica	Greater Banded Hornet	Insecta	366226
1950	263937705	research	9.78593	100.059	Vespa tropica	Greater Banded Hornet	Insecta	366226
1951	264435235	research	20.8532	73.4267	Vespa tropica	Greater Banded Hornet	Insecta	366226
1952	264522970	research	5.40851	103.093	Vespa tropica	Greater Banded Hornet	Insecta	366226
1953	264767353	research	12.8476	77.4828	Vespa tropica	Greater Banded Hornet	Insecta	366226
1954	264997772	research	4.96513	117.805	Vespa tropica	Greater Banded Hornet	Insecta	366226
1955	265112284	research	10.9832	76.7364	Vespa tropica	Greater Banded Hornet	Insecta	366226
1956	265134003	research	18.5472	73.8074	Vespa tropica	Greater Banded Hornet	Insecta	366226
1957	265188263	research	23.1686	79.9339	Vespa tropica	Greater Banded Hornet	Insecta	366226
1958	265785853	research	13.0267	100.93	Vespa tropica	Greater Banded Hornet	Insecta	366226
1959	265831369	research	13.0107	77.5672	Vespa tropica	Greater Banded Hornet	Insecta	366226
1960	266054258	research	9.12993	98.2577	Vespa tropica	Greater Banded Hornet	Insecta	366226
1961	266200243	research	18.4818	73.8106	Vespa tropica	Greater Banded Hornet	Insecta	366226
1962	266202162	research	10.9481	76.9374	Vespa tropica	Greater Banded Hornet	Insecta	366226
1963	266226731	research	13.0709	77.5802	Vespa tropica	Greater Banded Hornet	Insecta	366226
1964	267457559	research	9.45054	76.5389	Vespa tropica	Greater Banded Hornet	Insecta	366226
1965	267639974	research	17.9227	73.6929	Vespa tropica	Greater Banded Hornet	Insecta	366226
1966	267669326	research	1.34581	103.733	Vespa tropica	Greater Banded Hornet	Insecta	366226
1967	268170136	research	13.0107	77.567	Vespa tropica	Greater Banded Hornet	Insecta	366226
1968	268176672	research	4.47891	101.004	Vespa tropica	Greater Banded Hornet	Insecta	366226
1969	269094615	research	6.92511	79.9659	Vespa tropica	Greater Banded Hornet	Insecta	366226
1970	269392312	research	6.21769	80.0576	Vespa tropica	Greater Banded Hornet	Insecta	366226
1971	269408865	research	12.5775	79.8274	Vespa tropica	Greater Banded Hornet	Insecta	366226
1972	269437409	research	18.451	103.75	Vespa tropica	Greater Banded Hornet	Insecta	366226
1973	269587918	research	22.4671	114.179	Vespa tropica	Greater Banded Hornet	Insecta	366226
1974	269743845	research	10.5886	103.295	Vespa tropica	Greater Banded Hornet	Insecta	366226
1975	269749548	research	21.8119	80.1833	Vespa tropica	Greater Banded Hornet	Insecta	366226
1976	269786083	research	6.7276	80.1624	Vespa tropica	Greater Banded Hornet	Insecta	366226
1977	269796550	research	-7.60651	109.443	Vespa tropica	Greater Banded Hornet	Insecta	366226
1978	269865278	research	15.7124	73.6919	Vespa tropica	Greater Banded Hornet	Insecta	366226
1979	270580806	research	-6.25296	106.759	Vespa tropica	Greater Banded Hornet	Insecta	366226
1980	271196238	research	8.18382	77.4256	Vespa tropica	Greater Banded Hornet	Insecta	366226
1981	271879124	research	1.37192	103.85	Vespa tropica	Greater Banded Hornet	Insecta	366226
1982	271879238	research	-8.52356	115.287	Vespa tropica	Greater Banded Hornet	Insecta	366226
1983	272160783	research	18.6645	73.7761	Vespa tropica	Greater Banded Hornet	Insecta	366226
1984	272215422	research	8.92454	76.733	Vespa tropica	Greater Banded Hornet	Insecta	366226
1985	272812061	research	1.37603	103.942	Vespa tropica	Greater Banded Hornet	Insecta	366226
1986	273544030	research	18.8204	98.9803	Vespa tropica	Greater Banded Hornet	Insecta	366226
1987	273544254	research	18.8203	98.9805	Vespa tropica	Greater Banded Hornet	Insecta	366226
1988	273544753	research	18.82	98.9806	Vespa tropica	Greater Banded Hornet	Insecta	366226
1989	273613395	research	18.8204	98.9802	Vespa tropica	Greater Banded Hornet	Insecta	366226
1990	273617279	research	18.8202	98.9802	Vespa tropica	Greater Banded Hornet	Insecta	366226
1991	273624905	research	18.8203	98.9784	Vespa tropica	Greater Banded Hornet	Insecta	366226
1992	274396999	research	27.64	85.31	Vespa tropica	Greater Banded Hornet	Insecta	366226
1993	274404983	research	22.1628	113.57	Vespa tropica	Greater Banded Hornet	Insecta	366226
1994	274405575	research	22.1979	113.55	Vespa tropica	Greater Banded Hornet	Insecta	366226
1995	274481973	research	22.1988	113.552	Vespa tropica	Greater Banded Hornet	Insecta	366226
1996	275399435	research	22.6605	113.974	Vespa tropica	Greater Banded Hornet	Insecta	366226
[truncated: 116 more rows]
